# Supplementary material for: Mesenchymal stem cell-derived apoptotic vesicles ameliorate impaired ovarian folliculogenesis in polycystic ovary syndrome and ovarian aging by targeting WNT signaling
Source: Theranostics. 2024 May 27;14(8):3385–403. doi: 10.7150/thno.94943 (PMC11155401; doi:10.7150/thno.94943)
Supplement: Supplementary file 2 — Supplementary table 1. [file thnov14p3385s2.xlsx]

## Sheet: Sheet1
Geneid	Fasmut1	Fasmut2	Fasmut3	WT1	WT2	WT3	logFC	logCPM	F	PValue	FDR
Eya1	0.0934556	0.171093	0.124404	0.57735	0.409275	0.550341	-1.88473	1.31952	52.7444	0.000216185	0.0848825
Gsta3	1.58647	2.41198	1.84906	4.45446	4.65588	4.95684	-1.16423	3.83076	62.6747	0.000128504	0.0848825
Tbc1d8	20.2463	7.14474	18.6833	8.26366	6.31217	9.49997	1.064	5.96856	6.67166	0.0392717	0.201689
Stat1	35.381	28.7416	41.8658	17.05	13.792	17.8713	1.23806	7.54395	45.1986	0.000368619	0.0908932
Wdfy1	6.51385	2.64847	6.46364	1.89435	2.46589	2.28169	1.36203	4.62768	13.7236	0.00893556	0.131397
Efhd1	68.0864	33.2079	68.7943	17.0912	17.2018	21.0214	1.74452	6.35957	31.2699	0.00111927	0.102452
Klhl30	1.27299	0.661423	1.10664	0.0413025	0.4672	0.107006	2.41521	0.992541	9.58671	0.0195214	0.159167
Serpinb8	0.532629	0.29499	0.599934	0.141907	0.296677	0.123098	1.46741	0.74515	11.1767	0.0134381	0.144702
Cdh19	0.0757738	0.0856815	0.15712	0.347774	0.168596	0.364083	-1.32932	-0.169454	9.22011	0.0201979	0.160299
Klhdc8a	0.194671	0.257707	0.301922	0.697341	0.386355	0.641552	-1.07917	0.83696	12.8982	0.00966339	0.133906
Nuak2	0.868692	0.467751	0.786266	0.20613	0.347121	0.421611	1.2476	1.07757	11.7884	0.0118662	0.138982
Shisa4	1.76038	1.50578	1.35965	0.615581	0.81001	0.82997	1.14701	1.51186	33.2722	0.000828203	0.0971626
Niban1	18.7095	15.5674	22.7524	7.97253	10.0207	8.83304	1.20539	6.71453	46.9804	0.000322626	0.0860092
Rgl1	38.9895	11.5213	43.6637	8.41998	9.52788	7.90653	1.99707	7.15982	16.5711	0.00573441	0.124112
Lamc2	1.52292	0.511564	1.33842	0.473472	0.702703	0.475787	1.16042	2.79404	7.26874	0.0332679	0.190356
Tnn	0.0418143	0.0810543	0.0321124	0.332648	0.191389	0.308471	-2.34929	-0.0335822	34.2584	0.000762365	0.0971626
Fmo2	1.52861	0.65847	1.56192	4.81082	3.13535	4.12516	-1.55645	3.86806	18.1004	0.00452708	0.119672
Selp	0.0551176	0.166198	0.13122	0.25056	0.355061	0.230056	-1.15265	-0.143971	7.96946	0.0271195	0.178349
Dpt	3.245	7.29301	3.22887	17.169	8.84947	19.8304	-1.64961	4.07009	15.6643	0.00656074	0.124514
Hsd17b7	59.5178	4.5778	44.8439	3.39123	2.03988	5.41222	3.4658	6.74349	13.6963	0.00897636	0.131457
Fcgr4	0.710078	4.42129	1.54673	0.474036	0.787906	0.563938	1.93605	0.851275	8.93978	0.0222139	0.165616
Ifi206	0.398222	0.591811	0.342524	0.111402	0.0945109	0.216466	1.75545	-0.0932735	20.3273	0.00315967	0.113826
Ifi213	0.980877	1.60075	1.07873	0.47564	0.292374	0.497057	1.63194	2.51709	37.7986	0.000575391	0.0971626
Ifi208	0.497293	0.662573	0.57908	0.283087	0.137237	0.359227	1.26396	1.18373	13.1433	0.00925049	0.132574
Ifi204	51.9801	23.7004	68.8597	5.15923	10.6819	6.17274	2.84379	6.68403	34.8236	0.000833397	0.0971626
Ifi211	27.185	15.6137	42.8431	3.52612	7.9349	5.52889	2.46047	4.98537	28.0924	0.0014943	0.102783
Hlx	3.66595	2.41473	3.69823	1.41884	1.27611	1.96925	1.18865	2.49346	20.6577	0.00303007	0.112666
Ppp1r14c	0.596389	0.350322	0.528202	0.130005	0.157561	0.180437	1.7767	-0.132219	31.4746	0.000968552	0.101441
Lrp11	5.59813	2.83552	4.41582	1.3811	1.63463	1.80289	1.53738	3.37193	29.986	0.00117387	0.102452
Stx11	3.88149	3.093	4.38924	1.55097	1.96421	1.94648	1.17462	3.5913	39.6779	0.000500128	0.0971626
Fuca2	4.76387	2.45742	4.9269	1.8741	2.56331	1.84329	1.0769	4.27313	12.2809	0.011287	0.136999
Aig1	1.54953	0.657985	1.31425	0.529517	0.683792	0.498084	1.16773	3.0423	11.6467	0.0125262	0.141565
Moxd1	0.0760581	0.0819076	0.070093	0.372351	0.257872	0.36914	-2.01309	-0.544548	49.8406	0.000255968	0.0848825
Rspo3	0.767486	1.0342	0.695202	2.27778	2.02166	3.0487	-1.45695	2.32759	44.6798	0.000353644	0.0908932
Slc35f1	0.0820461	0.137836	0.0756113	0.146321	0.283738	0.210251	-1.027	-0.317866	8.2251	0.0254769	0.17395
Slc16a9	6.27626	5.17246	4.77978	2.71501	3.05337	2.77049	1.03858	4.0201	59.2672	0.000152234	0.0848825
Gm867	1.33699	2.32504	1.87102	0.623372	1.29275	0.826742	1.11029	0.804569	11.3599	0.0128917	0.142492
Lss	9.23937	1.64396	7.62811	2.36156	1.46403	2.17782	1.75903	5.51122	8.12916	0.027146	0.178349
Cfd	0.0879371	0.11364	0.526762	1.42989	2.32555	2.6888	-2.95469	0.167	20.4773	0.00323888	0.114434
Pcsk4	0.246688	0.309936	0.21471	0.668541	0.501831	0.710382	-1.1834	0.412042	24.1122	0.00201357	0.104483
Tbxa2r	1.25694	0.204748	0.700857	0.332422	0.279332	0.221461	1.51163	0.0516581	5.78418	0.0496356	0.219763
Glt8d2	0.0772439	0.108896	0.0550071	0.316767	0.164278	0.184039	-1.37273	-0.150909	13.4529	0.00876146	0.130857
Stab2	1.08558	0.574313	1.03243	0.361805	0.249559	0.299273	1.68748	2.4443	31.0868	0.00102031	0.101441
Mybpc1	0.183576	0.0231447	0.119663	0.577747	0.619372	1.22562	-2.72412	1.0503	17.6551	0.00480141	0.121449
Lgr5	2.70352	1.3832	3.51611	0.126374	0.648797	0.273735	2.98263	3.94808	21.1513	0.00313376	0.113636
Ptprr	0.153842	0.128121	0.119722	0.408852	0.260797	0.35043	-1.22842	0.51656	23.6282	0.00212593	0.105187
Kcnmb4	0.2927	0.827429	0.33718	2.06626	1.05441	1.54134	-1.60008	1.74687	13.3967	0.00912304	0.13242
Ppm1h	3.63329	1.12707	2.85695	0.75898	1.14919	0.845036	1.5981	4.18794	12.9469	0.010203	0.134386
Kif5a	2.57791	5.19384	2.65632	10.3247	3.85202	10.1973	-1.13309	5.31822	6.75128	0.0384414	0.200411
Rdh1	8.32442	0.186624	9.18779	0.384157	0.199349	0.600769	4.05061	3.71439	10.2893	0.0168488	0.1524
Rdh16f1	17.5068	0.445091	18.6933	0.89945	0.551572	1.48524	3.78794	4.27137	9.69132	0.0190896	0.158009
Rdh9	6.28411	0.240781	6.64459	0.396847	0.327343	0.723433	3.33221	3.21147	9.29187	0.0208102	0.162447
Hsd17b6	1.93043	0	1.56554	0.0810054	0.0523603	0.0599625	4.29367	0.111682	9.41717	0.0202491	0.160379
Apof	3.39923	0.054232	2.86191	0.330185	0.149398	0.342177	3.0897	1.30666	6.97988	0.0361837	0.195934
Pla2g3	0.746725	0.379301	1.03423	0.163011	0.272199	0.140776	2.032	1.17678	20.2703	0.00327486	0.114976
Inpp5j	4.52202	1.46094	5.23489	0.13363	0.64782	0.185469	3.66085	3.44289	23.0192	0.00252289	0.107912
Tns3	33.6571	13.6975	38.0261	9.04333	13.3444	9.67901	1.54152	7.89053	14.5282	0.00783236	0.128139
Efemp1	42.4197	11.7275	48.0154	5.60566	4.71648	5.55194	2.81868	5.38653	27.9165	0.00151961	0.102783
Hba-a1	9.61053	3.93556	9.70796	4.6613	4.06244	2.35521	1.19848	2.26334	7.88915	0.0283549	0.180566
Hba-a2	2.12723	0.863972	2.60453	0.573839	0.834567	0.283181	1.84706	-0.175573	11.4637	0.0127033	0.142365
Gm12185	0.660291	0.64231	0.762303	0.293059	0.280452	0.477529	1.08866	1.57739	18.2872	0.00414354	0.118079
Tgtp1	1.62535	1.58554	1.95832	0.74971	0.771927	1.25234	1.01252	2.11887	16.6948	0.00520618	0.121708
Tgtp2	5.39508	5.22455	6.7649	2.28706	2.14028	3.43947	1.25824	3.65781	31.1885	0.00100615	0.101441
Btnl9	2.70528	1.09899	2.83251	1.39792	0.592557	1.29478	1.14322	3.36226	5.82675	0.0497528	0.219996
Sowaha	0.350418	0.297177	0.454127	1.02816	0.523497	0.918388	-1.04088	1.15436	10.6359	0.0149042	0.147293
Gpx3	1432.43	286.863	1213	96.796	118.686	172.134	3.05108	10.034	23.7335	0.00233086	0.105971
Olfr329	0.283524	0.347111	0.398807	0.876647	0.743726	0.712652	-1.06636	1.20208	28.4463	0.00128372	0.102452
Olfr328	0.291248	0.152343	0.421781	0.952984	0.663013	0.726965	-1.29352	0.673137	11.063	0.0136713	0.14535
Pik3r6	1.88592	1.48978	1.68128	0.874744	0.648902	1.14727	1.0361	2.25535	18.3573	0.00410352	0.118079
Kcnab3	41.1191	23.4146	48.5022	14.6881	16.9613	20.2479	1.24599	6.33099	17.4538	0.00505675	0.121667
Slc2a4	0.0815908	0.16569	0.182609	0.269009	0.343812	0.339422	-1.03629	-0.259155	9.20389	0.0202718	0.160379
Pitpnm3	0.260209	0.216171	0.338767	0.103991	0.195351	0.110654	1.10935	1.05908	11.8314	0.0117693	0.138869
Rilp	2.68894	1.00937	1.86444	1.08805	1.02889	0.850147	1.03418	1.22775	7.60407	0.0298269	0.183629
Dhrs13	6.24469	2.11736	5.50802	2.74582	2.3059	2.18458	1.06922	2.8315	6.88816	0.0367065	0.197071
Slfn5	4.99848	4.06616	5.14683	1.86555	1.6165	1.99302	1.49167	4.40762	96.5528	3.384e-05	0.0848825
Slfn1	0.445842	0.604262	0.60128	0.1483	0.165908	0.253329	1.64756	-0.435104	28.5747	0.00126784	0.102452
Nxph3	0.135194	0.249586	0.0889937	0.526786	0.373245	0.517423	-1.5072	-0.534846	14.62	0.00719437	0.126624
Ttll6	0.709458	0.122243	0.750678	0.242575	0.160359	0.165278	1.6183	0.567054	6.1029	0.0454601	0.212296
Hoxb9	3.87435	1.36364	4.27443	1.14002	1.77815	1.5043	1.23703	2.62654	7.5726	0.0307973	0.185846
Ikzf3	0.182921	0.269301	0.221921	0.0874458	0.0824299	0.12946	1.27442	0.559006	23.4956	0.00215814	0.105187
Meox1	9.72535	6.83067	8.66916	4.32341	4.08081	4.36598	1.0994	3.84643	44.2511	0.000363804	0.0908932
Cd300lg	5.98383	1.45469	4.21779	1.16536	0.723135	0.974773	2.15758	2.78896	16.5357	0.00576403	0.124112
Nags	0.55709	0.479947	0.605546	0.149851	0.3487	0.166386	1.41425	0.208213	14.9449	0.00682431	0.125104
Adam11	0.135869	0.462058	0.158164	1.27906	0.400045	0.766322	-1.62344	1.58301	7.58956	0.0306667	0.18544
E030025P04Rik	0.752115	0.947651	0.623814	2.60374	0.879756	1.97117	-1.12998	0.504998	7.39923	0.0313182	0.187097
Slc9a3r1	21.4909	20.0844	21.1154	8.29569	8.86794	8.54874	1.39802	4.85316	248.803	1.64313e-06	0.0144554
Tmem104	5.67194	4.89221	5.29598	2.23248	2.88457	2.40199	1.19038	4.19272	77.3786	6.73708e-05	0.0848825
Unc13d	26.8758	2.54719	19.2028	2.80398	1.29103	3.14366	2.88531	5.51252	11.4926	0.0132922	0.144228
Sec14l1	23.8116	8.96496	25.2604	9.4289	8.16516	8.46888	1.28362	6.68763	10.6489	0.0156664	0.149057
Rbfox3	0.205552	0.297148	0.166956	0.131575	0.102765	0.0973952	1.10388	0.019774	15.3904	0.00635629	0.124514
Aatk	2.07253	0.461021	1.3777	0.2495	0.325424	0.29352	2.30347	2.57723	18.002	0.00468827	0.120776
Sdc1	141.541	28.9792	129.954	32.7863	37.6181	29.3439	1.7254	8.03565	9.22428	0.0211213	0.162496
Lratd1	2.23021	1.73897	2.86614	0.691028	1.45964	0.767277	1.3478	2.84606	15.3146	0.00665868	0.124514
Nampt	35.638	11.0032	24.9741	10.4889	10.2024	11.9873	1.25963	6.49187	9.28456	0.0208435	0.162477
Meox2	0.858877	0.0776942	1.24268	0.0901013	0.104832	0.140061	2.84747	0.128071	9.82873	0.0183109	0.156091
Nrcam	2.06671	6.524	2.04306	0.194206	1.82122	0.302242	2.28135	4.8631	6.01519	0.0471189	0.215337
Dact1	38.1245	15.1133	37.4937	8.92734	22.6122	7.7215	1.33845	6.38325	6.18754	0.0448702	0.211433
Lrrc9	0.867257	0.266519	1.34262	0.174749	0.287765	0.166313	2.11188	2.06009	12.3149	0.0114146	0.137377
Sptb	1.06128	3.37049	1.46707	6.44727	3.437	5.77476	-1.32358	5.41927	8.92039	0.022599	0.166953
Slc8a3	0.28131	0.505999	0.402883	0.199399	0.255198	0.146125	1.0827	0.716266	13.3332	0.00894649	0.131397
Acot4	2.82752	0.133443	2.66454	0.127443	0.160635	0.0955163	4.00962	2.83027	14.3688	0.00803599	0.128225
Zdhhc22	0.0555176	0.100443	0.11256	0.477579	0.361403	0.56261	-2.26519	0.0540776	44.5732	0.000356134	0.0908932
Lgmn	116.835	76.327	118.415	16.4216	47.7037	20.368	2.00434	7.30032	20.6907	0.00331366	0.114976
Unc79	0.224506	0.0991573	0.282848	0.101363	0.0549205	0.120823	1.26363	1.13765	7.10788	0.0343553	0.192239
Serpina5	25.3228	21.2387	32.4434	71.6305	42.3686	58.2611	-1.0071	6.48448	16.7907	0.00542959	0.122833
Serpina3c	4.21327	5.27905	5.19961	15.1913	8.26352	9.47396	-1.05532	4.11776	19.311	0.00376059	0.117652
Serpina3g	14.1068	11.834	14.5711	41.9318	23.2907	24.1486	-1.02542	5.49296	16.5558	0.00561875	0.124112
Ighg2c	0.12229	1.50132	1.07064	0.0962168	0	0.0356112	4.37526	-0.589319	14.4166	0.00781569	0.128139
Ptprn2	0.230924	0.0943985	0.260587	0.0692152	0.115044	0.0878315	1.23845	0.387941	8.01814	0.0267962	0.177381
Akr1c18	6482.98	240	6852.78	2.11406	73.1071	2.34733	7.59819	11.5089	12.6622	0.0107267	0.135839
Akr1c13	16.34	6.75858	16.6477	6.71726	6.67101	5.54857	1.19808	3.8469	11.032	0.0143226	0.146539
Idi1	58.2119	7.18935	47.8	10.6471	5.37627	10.0571	2.25397	6.40448	9.03399	0.0220311	0.16519
Epdr1	76.8542	28.6083	75.6922	18.878	14.383	19.8601	1.89725	6.78952	21.8289	0.00289173	0.111569
Sfrp4	947.918	282.192	1014.26	31.0181	172.587	51.3334	3.27256	10.8284	16.1933	0.00606095	0.124112
Gpr141	4.43798	1.69248	5.2531	1.02511	1.19063	1.18565	1.87307	3.93003	19.4784	0.00385681	0.117652
Elmo1	7.63087	2.64231	9.23446	2.29711	2.40913	2.56184	1.55506	5.85335	11.9931	0.0121049	0.140091
H4c12	3.37825	1.93097	5.02917	1.29492	0.660798	0.756738	2.05403	-0.419526	18.73	0.00389923	0.117652
H1f3	0.428594	0.0635007	0.389948	0.0343659	0.0111067	0.0254386	3.76657	0.369466	20.6832	0.00322824	0.114434
H2bc6	1.05314	0.483111	1.34027	0.363486	0.185487	0.292074	1.90391	1.5314	17.8342	0.00459113	0.120406
H1f4	1.99544	0.570026	2.02284	0.429685	0.27774	0.452631	2.11926	0.975281	15.8108	0.00616714	0.124112
H2bc4	34.928	22.5912	32.3503	12.4714	11.432	13.6228	1.37887	4.64971	47.911	0.000299103	0.0848825
Slc22a23	2.99313	0.623473	3.1796	0.469498	0.700574	0.388204	2.26012	3.21626	12.9405	0.0102144	0.134386
Rnf182	0.162875	0.174192	0.222563	0.465461	0.359896	0.405606	-1.01629	0.151819	17.6864	0.0045079	0.119672
Gadd45g	9.45218	19.3832	7.78722	16.9676	37.0155	29.3668	-1.09734	4.52781	7.43938	0.0321514	0.188219
4930486L24Rik	74.5102	16.5908	69.7361	6.50391	19.1196	10.2718	2.29822	5.60914	12.0062	0.0120757	0.139876
Gm49392	67.0518	17.6206	63.3131	8.33125	19.0013	12.168	2.03824	5.74698	12.8269	0.0104196	0.135186
Gm49393	186.88	53.0118	175.918	25.1584	52.0331	34.0316	2.03436	5.63416	14.5726	0.0077768	0.128139
Hsd17b3	0.364297	0.282466	0.752025	1.02421	1.89717	1.23907	-1.42817	0.402921	10.5093	0.0152976	0.147488
Ube2ql1	1.67523	0.509383	1.24346	0.333988	0.639941	0.547432	1.30366	1.20747	7.29149	0.0327533	0.189259
Ell2	3.337	1.53518	3.77473	1.1532	1.49361	1.30207	1.25816	4.4029	12.8595	0.0103602	0.134728
Wdr41	44.6099	15.9973	54.3658	4.81279	9.4479	5.86338	2.64536	7.06705	26.3399	0.00177361	0.102783
Sv2c	0.585099	0.0918142	0.306194	0.0876862	0.0977708	0.116834	1.83838	1.13655	8.34798	0.0254771	0.17395
Hmgcr	19.676	5.40804	20.0329	7.37149	4.52296	7.47413	1.351	6.3284	6.79233	0.0380225	0.19988
Naip5	0.420658	1.06206	0.402024	1.86733	1.24795	2.00079	-1.36026	2.58194	11.6716	0.012564	0.141889
Naip1	0.0292912	0.0946317	0.0539878	0.115231	0.26069	0.358248	-1.9645	-0.211468	12.6544	0.0101435	0.134386
Elovl7	0.717236	0.156655	0.912344	0.16956	0.231189	0.152969	1.82704	0.743555	8.42844	0.0249118	0.172704
Plpp1	11.0614	5.71779	8.10169	3.69385	2.8039	3.93953	1.37453	3.40183	23.5477	0.00225269	0.105971
Emb	35.068	3.73605	30.5622	2.21076	1.14936	2.99487	3.58502	6.51817	17.054	0.00534986	0.122566
Thrb	7.26063	2.89629	8.89044	3.3744	2.71436	3.96376	1.05083	5.19799	6.23276	0.044304	0.210627
Erc2	0.354216	0.236953	0.428206	0.159567	0.220411	0.167466	1.01969	1.39573	12.9833	0.00951742	0.13344
Il17rb	0.185908	0.226115	0.231797	0.430211	0.433805	0.662385	-1.13213	0.450076	18.8374	0.00384284	0.117652
Mmrn2	22.5596	13.6243	21.4437	11.4934	8.58086	10.5337	1.03312	5.89474	19.4599	0.00375904	0.117652
Gch1	5.62267	1.54206	4.88884	1.28584	1.18404	1.24642	1.82938	4.08849	14.94	0.0073367	0.127108
Ccnb1ip1	0.0861157	0.0278216	0.109122	1.15184	2.47446	1.00309	-4.17293	0.614272	54.623	0.000201208	0.0848825
Ephx2	401.408	209.679	497.255	95.2168	165.641	123.535	1.65351	9.31025	19.9709	0.00362297	0.117325
Synb	1.03972	0.529695	0.893681	1.99267	2.61842	2.15432	-1.33021	2.63176	22.689	0.00239195	0.105971
Lgi3	0.311918	0.403089	0.258709	0.82896	0.586939	1.26559	-1.36154	1.24816	17.4944	0.0046331	0.120588
Hr	1.10444	0.355867	1.06371	0.196689	0.265198	0.245691	1.96612	1.96386	18.4702	0.00420666	0.118079
Nudt18	6.30454	2.97928	6.74407	1.92525	2.01061	1.95157	1.57126	4.06131	23.602	0.00229514	0.105971
Rgcc	71.8706	21.9425	64.9722	23.8582	18.1914	24.4075	1.38657	5.14678	9.55501	0.0196549	0.159275
Slitrk1	0.0605172	0.127084	0.0906278	0.222202	0.246218	0.140983	-1.03893	-0.275039	8.76955	0.0223906	0.166089
Slitrk6	0.210344	0.123557	0.0793009	0.290874	0.418173	0.245012	-1.09182	0.00199012	7.08111	0.0340366	0.191803
Cldn10	0.226868	0.222412	0.129771	0.574478	0.437641	0.309821	-1.08918	-0.225818	10.0322	0.0169077	0.1524
C7	1.62095	5.7067	2.04528	17.9504	7.51946	13.5697	-1.98096	4.39768	13.8263	0.00878379	0.130857
Prlr	31.6708	10.6798	30.7494	11.8068	4.44623	13.91	1.40363	8.08276	6.1466	0.0453912	0.212296
Cdh9	0.217644	0.370077	0.174183	0.69698	0.83889	0.667144	-1.44411	0.814669	24.9189	0.0018429	0.102783
Basp1	44.9278	32.648	27.9778	10.0974	19.1904	15.654	1.34478	5.68103	23.1228	0.00242949	0.105971
Retreg1	3.88066	1.25215	2.30453	1.2475	1.10501	1.08874	1.23965	2.95018	9.3679	0.0201942	0.160299
Ankrd33b	0.411822	0.239188	0.324087	0.165043	0.178848	0.167085	1.05262	1.17044	17.557	0.00459177	0.120406
Ropn1l	2.90169	1.0401	5.07497	1.22206	1.01253	1.43092	1.43791	1.09425	6.62259	0.0392904	0.201726
Cmbl	47.9123	12.2693	49.6116	13.9171	10.931	13.5626	1.64814	5.18285	10.0323	0.0177666	0.154908
Spag1	9.37875	4.03689	13.6799	3.4675	2.92997	4.61125	1.42787	6.18752	9.89905	0.0182688	0.156038
Rims2	2.27493	1.58844	2.54422	0.71637	1.61339	0.527247	1.28645	4.03557	8.6973	0.0237719	0.170265
Sqle	18.5773	4.35465	16.0492	6.3416	3.19328	6.29208	1.4321	5.70481	6.30153	0.0434609	0.208876
Lrrc6	1.65346	1.2192	2.0347	0.285696	1.21683	0.63444	1.31885	1.34608	6.79478	0.0373343	0.198458
Col22a1	0.43389	0.853875	0.730709	2.3013	0.916256	1.95747	-1.25749	3.44513	10.4722	0.0160186	0.150744
Mb	21.465	1.14116	18.4169	2.00953	0.621823	2.6427	3.10408	3.60236	8.53882	0.0246544	0.171935
Apol6	31.7201	1.62475	26.8568	3.087	0.660034	4.10476	3.07818	5.74456	7.32952	0.033059	0.190069
Apol7b	1.50545	1.09635	1.94693	0.200685	0.490677	0.242206	2.39959	1.22778	34.6839	0.000745979	0.0971626
Apol7e	13.972	7.76924	17.6661	0.748729	4.34714	1.4084	2.72319	4.26284	15.9985	0.00623901	0.124112
Csf2rb	3.16145	1.23465	3.84274	0.853245	1.1361	0.794902	1.6957	3.78853	15.2261	0.00701646	0.126317
Miox	3.90412	1.09472	5.28374	0.772765	1.81069	1.12974	1.60556	2.00945	6.85407	0.0374038	0.198528
Pdzrn4	1.49462	5.01412	3.1771	0.314488	1.04544	0.214502	2.70823	3.1792	15.3812	0.00685046	0.125207
Wnt10b	46.5465	48.0442	60.5157	2.95106	27.6791	9.65652	2.06079	6.82689	7.99803	0.0280136	0.179787
Prph	1.1965	0.655179	1.1961	0.510589	0.412544	0.637795	1.09221	0.6872	10.9921	0.0138663	0.145641
Fmnl3	27.1969	13.9865	28.0029	8.21166	12.0022	7.50016	1.44492	6.37621	19.3912	0.00390023	0.117652
Cela1	16.692	2.96472	12.3614	3.24584	2.45865	3.16373	1.98729	4.02959	10.9395	0.0147898	0.147293
Prr13	69.1005	30.1014	66.7784	19.5214	22.6363	23.3835	1.46632	5.95071	19.1268	0.00403598	0.118079
Adcy9	31.5529	13.2659	32.9637	15.9735	12.3574	13.5746	1.01931	6.72509	8.02084	0.0278601	0.179489
Adipoq	0.0293548	0.0189675	0.243473	1.17021	1.61233	1.60707	-3.67026	0.133533	25.6999	0.00178578	0.102783
Bcl6	6.43481	1.29797	8.07134	1.78998	1.91706	1.93815	1.62209	4.63145	6.90617	0.0368919	0.197369
Atp13a3	9.27812	4.75752	9.90566	3.82785	4.19682	3.45909	1.18485	5.9056	16.0768	0.00616659	0.124112
Tigit	1.16897	0.940592	1.30088	0.300795	0.179472	0.308294	2.22673	-0.509289	46.1335	0.000321825	0.0860092
Abi3bp	1.66453	2.29586	1.9244	4.92316	3.35831	5.06524	-1.07706	4.55258	33.2679	0.00083937	0.0971626
Cyyr1	47.9138	2.02625	31.4704	1.27191	1.15208	1.34058	4.57456	7.05994	18.2592	0.00452755	0.119672
Il10rb	20.0246	13.0076	19.5382	7.78969	10.0432	9.28784	1.07443	5.68634	26.43	0.00165647	0.102783
Sh3bgr	108.642	95.6834	124.762	27.7379	96.7549	28.7684	1.22086	7.00371	5.83039	0.0497001	0.219993
Bace2	10.3673	0.803723	6.75949	1.12696	0.441772	1.12558	2.87329	4.82971	10.0513	0.0176966	0.154639
Acat2	17.5605	3.02714	13.4738	4.37147	3.20113	4.18562	1.66988	4.32994	7.60496	0.030845	0.185921
Caskin1	28.9656	5.63626	24.2595	5.00823	4.24545	5.22071	2.15733	6.58507	13.7781	0.00885459	0.130926
Fbxl16	11.07	2.74574	12.1702	1.97997	2.29907	2.61312	2.04892	4.35197	13.8848	0.00869878	0.130857
Cyp4f14	7.23132	2.84789	7.60627	1.53832	1.15059	1.40549	2.23974	3.19177	30.3232	0.00117398	0.102452
Angptl4	16.0107	17.8276	15.483	7.33818	7.30703	6.92771	1.30116	5.40894	321.867	7.1108e-07	0.0125115
Cdsn	0.703907	0.821621	0.669626	0.285848	0.577396	0.29094	1.02915	0.632235	10.6871	0.0147488	0.147118
Capn11	0	0.0193457	0	0.439726	0.0532933	0.53184	-5.65608	-1.00759	18.3791	0.00425909	0.118079
Rsph9	4.40311	2.53438	3.07832	1.63262	1.89181	1.4738	1.12161	2.04323	19.8425	0.00336321	0.114976
Plin4	30.1074	29.2755	42.0516	12.3431	8.35065	23.5433	1.30967	7.29614	11.064	0.0144339	0.146558
C3	211.192	9.72791	179.85	19.6638	14.3593	15.558	3.15551	8.66332	9.93241	0.0181414	0.155867
Nudt12	10.1002	4.05916	9.83861	3.58022	3.50407	4.06647	1.2332	4.72384	11.6804	0.0128294	0.142492
Txndc2	61.5838	24.4276	47.4938	20.5469	18.0125	28.6246	1.11492	6.08535	8.99498	0.0222239	0.165621
Dlgap1	1.19192	0.828722	1.14125	0.585976	0.53242	0.51338	1.07286	3.86523	36.3262	0.00064496	0.0971626
Srd5a2	1.32604	1.51779	0.61684	3.08691	2.41494	3.69231	-1.31478	1.75137	14.8289	0.00700241	0.126317
Tmem178	14.6404	19.522	10.8158	0.977939	8.18111	1.04408	2.23948	3.99241	7.05142	0.0355134	0.194781
Ttc39c	10.8801	4.09169	10.254	3.20399	3.1293	2.74811	1.60221	5.41155	17.8597	0.00478041	0.121449
Stard4	8.9881	3.26839	9.15931	3.73051	2.37688	3.71948	1.25259	4.89925	8.4569	0.0251277	0.173042
Reep5	40.9121	16.443	29.7892	17.4511	14.159	15.7277	1.00521	6.16998	9.11016	0.0216608	0.164489
Cd14	0.912829	0.756179	0.668676	0.220988	0.595176	0.436216	1.0091	0.124164	7.22352	0.0327828	0.189368
Grxcr2	0.771012	0.314643	1.00037	0.117069	0.185738	0.118169	2.43113	-0.12764	22.9692	0.00229241	0.105971
Gm4951	0.942589	2.21832	1.52546	0.691379	0.46768	0.785519	1.36389	1.57627	15.9301	0.00586125	0.124112
Gm4841	0.307005	0.608949	0.421101	0.232188	0.0580962	0.249492	1.40559	-0.103772	7.06571	0.0342922	0.192239
Slc6a7	3.26642	1.48311	3.69907	1.21014	1.54447	1.46021	1.13171	2.90198	10.0192	0.0173545	0.15383
Adrb2	5.98442	2.54121	5.78515	3.51093	0.942376	1.69588	1.34626	2.91375	5.96124	0.0478537	0.216356
Onecut2	9.19581	2.1347	10.6321	0.0130984	0.821678	0.0232699	4.80728	6.02328	9.86113	0.0184152	0.156511
Lman1	54.2787	27.0314	58.1419	24.9204	26.3425	23.5005	1.02431	8.32635	11.6909	0.0128042	0.142492
Prelid3a	0.107648	0.21276	0.204246	0.332145	0.495939	0.317163	-1.0217	-0.112581	9.01242	0.0211719	0.162678
Lipg	187.472	44.1882	232.762	5.10063	9.29181	6.83019	4.58641	8.64972	44.9491	0.000407277	0.09429
Loxhd1	0.455545	0.170722	0.350548	0.112305	0.208509	0.137963	1.21815	1.15381	8.19298	0.0259601	0.175275
Pstpip2	6.02887	2.83209	7.21646	1.75382	2.3172	2.18949	1.48873	3.16807	16.559	0.00561202	0.124112
Mbp	5.10028	2.33826	5.36859	1.72743	2.86528	1.64204	1.16595	4.78114	9.1716	0.0213681	0.163395
Rhod	4.97868	2.21595	4.96965	2.20827	1.53965	2.01114	1.20652	2.40104	11.4295	0.0130588	0.143159
Syt12	3.60452	1.30048	3.21053	1.00196	0.889589	0.954809	1.64052	3.38643	17.7863	0.00472719	0.120937
2010003K11Rik	8.04179	0.426467	4.97807	0.218652	0.317998	0.303473	4.13422	1.57824	16.3329	0.00593753	0.124112
Pcx	24.2952	8.26658	20.0671	9.09968	5.56955	8.81223	1.29173	5.9498	9.08311	0.0217913	0.164775
Slc25a45	8.84313	5.32985	8.27131	3.72619	3.38887	3.94928	1.14121	3.97796	26.3071	0.00163653	0.102783
Tm7sf2	7.90432	2.68901	6.87287	2.83487	2.04155	2.72405	1.3295	4.24063	10.2924	0.016838	0.1524
Ms4a10	2.28558	0.233181	1.57051	0.525814	0.265103	0.163473	2.23051	-0.0949487	7.16805	0.0341053	0.191842
Prune2	4.81447	0.518796	3.70246	0.217909	0.188931	0.314074	3.78592	5.1195	21.4273	0.00303206	0.112666
Ostf1	19.7023	9.70871	20.3796	7.24055	7.40352	7.66986	1.28256	5.97347	18.4967	0.0043855	0.119079
Nmrk1	6.32426	2.4852	5.93459	2.08085	2.14608	2.60487	1.23785	3.76786	11.2404	0.013752	0.14535
Trpm6	9.34566	3.31201	8.61027	0.225889	1.39155	0.388457	3.53337	4.96843	20.5974	0.00335173	0.114976
Slc1a1	0.532697	0.133238	0.796328	0.100435	0.157305	0.122955	2.07893	1.42637	10.7566	0.0151258	0.147488
Spata6l	0.863884	0.410792	1.0684	0.3884	0.304308	0.313641	1.34842	1.65499	12.8655	0.00987496	0.134302
Rln1	0.544225	0.059855	0.38416	0	0	0	8.84063	-0.599131	24.1544	0.00599403	0.124112
Cd274	4.00689	1.85861	5.94122	1.05087	1.74179	1.59705	1.55775	3.3367	11.9631	0.0121721	0.14037
Il33	0.491637	0.94393	0.718453	1.67253	2.16456	1.0308	-1.07682	1.75291	10.61	0.0150308	0.147488
Cpeb3	5.05507	1.04578	6.89343	1.09847	1.35703	0.920333	2.082	4.39587	10.2473	0.0169944	0.152737
Slc35g1	7.65892	1.61385	5.85906	2.05218	1.78988	2.00906	1.50476	4.06728	7.86147	0.0289567	0.182077
Entpd1	19.8045	11.6042	21.8433	7.57574	5.60129	6.39338	1.56658	6.11791	33.0402	0.000931295	0.101149
Cc2d2b	0.119523	0.143806	0.110149	0.324277	0.201222	0.288047	-1.01739	0.00515234	14.52	0.00731363	0.127108
Pik3ap1	5.65305	4.99248	6.92278	3.65211	3.24498	2.5678	1.00919	4.6734	29.4794	0.00117695	0.102452
Avpi1	28.5183	7.09952	27.8232	8.34385	5.2543	10.468	1.53158	4.21868	7.44956	0.032069	0.188087
Scd1	18.7074	4.93682	12.9636	5.51158	6.7262	6.06182	1.1308	5.51861	6.04549	0.0467129	0.214648
Cyp17a1	0.827177	46.0595	21.0139	1.17493	2.09222	1.15109	4.01681	5.07866	10.7441	0.015372	0.147564
Gpam	93.3601	46.3034	99.0555	49.9306	27.6583	42.1859	1.11883	8.66663	9.73717	0.0189044	0.157853
Plekhs1	0.18437	0.0938596	0.108124	0.421996	0.159116	0.631254	-1.51587	-0.00837364	7.4524	0.0311367	0.186725
Itih2	1.72428	2.41001	2.16381	4.89423	4.63958	4.48701	-1.04836	3.47364	63.2294	0.000125108	0.0848825
Il2ra	0.688545	0.256849	0.457918	0.160103	0.220212	0.210842	1.37442	0.992736	12.2479	0.0109076	0.136544
Il15ra	8.66218	2.41556	6.89043	2.02308	2.01253	2.52246	1.58494	4.22913	11.7011	0.0127798	0.142492
Hnmt	25.2309	6.87057	26.1242	8.91906	7.70365	7.00699	1.43432	4.63592	8.32763	0.0258992	0.175066
Clic3	16.524	1.88949	21.7438	2.43737	1.24272	2.543	2.83232	3.04456	10.9299	0.0148176	0.147293
Ptgds	3.17133	1.28667	5.12023	1.5474	1.55033	1.30293	1.25639	1.99753	6.75541	0.0380323	0.19988
Fcna	0.177026	0.571922	0.339879	2.35234	1.02034	1.85582	-2.18164	0.541082	20.947	0.00294961	0.112553
Ntng2	2.21999	1.50993	2.30805	0.794066	0.873246	0.917189	1.34418	2.55971	39.4548	0.000508364	0.0971626
Cstad	0.49478	1.47062	0.744759	2.69908	1.24137	2.76637	-1.22617	0.950356	6.87948	0.0363364	0.196237
Hmcn2	0.0252218	0.0277048	0.0267302	0.0912841	0.0743968	0.130735	-1.77852	0.0452311	37.2468	0.00060026	0.0971626
Gsn	23.2293	33.2798	26.431	66.2098	53.4785	61.6767	-1.0247	7.09882	58.4598	0.000158678	0.0848825
Arhgap15	0.455133	0.579251	0.563486	0.286959	0.236143	0.24633	1.16155	1.8329	49.9413	0.000254435	0.0848825
Gtdc1	1.98655	0.849126	1.48675	0.823413	0.790557	0.714739	1.01767	3.16979	10.3625	0.0161554	0.150878
Fign	0.0528646	0.0472959	0.0637087	0.115182	0.148903	0.104208	-1.04329	-0.116987	15.5532	0.0061957	0.124112
Chrna1	0.767154	0.0119444	0.36627	0.0145444	0.0141018	0.00538309	5.12602	-0.0510868	13.5484	0.00920245	0.13242
Madd	9.71981	4.40219	9.16514	3.26705	3.33328	3.45344	1.33697	5.69253	18.3643	0.00446396	0.119611
Chrm4	0.74603	0.60028	0.518883	1.63909	1.81829	1.67239	-1.34482	0.764841	40.637	0.000466632	0.0971626
Fjx1	0.155223	0.267457	0.107287	0.407095	0.539433	0.331477	-1.18995	-0.0413443	10.4091	0.0156183	0.148784
Lgr4	14.3065	7.03375	17.1115	7.34696	5.52213	6.9338	1.08317	5.86664	9.97324	0.017987	0.155702
Fmn1	1.14352	1.04763	1.57437	0.392821	0.920752	0.405326	1.24934	3.90704	11.0784	0.0143936	0.146558
Rasgrp1	0.521215	0.406943	0.833919	0.273393	0.349751	0.202373	1.21634	1.32867	12.3481	0.0106816	0.135756
Gpr176	1.02933	0.241853	1.18815	0.0654442	0.301401	0.0363327	2.72782	0.996326	9.25846	0.0209632	0.162477
Ccdc9b	22.1951	16.7228	24.5194	11.8578	9.29248	11.2493	1.08701	6.27916	34.1354	0.000820534	0.0971626
Sptbn5	5.54132	0.955249	2.70563	0.934196	0.576721	1.17707	1.9079	4.5812	8.84005	0.0230123	0.168358
Tmem62	5.45484	1.69776	4.45793	1.26389	1.06533	1.28347	1.8146	3.13902	17.4315	0.00496747	0.121496
Slc30a4	9.40634	2.85258	8.07571	2.82381	3.21927	2.9502	1.30753	4.78249	9.14055	0.0215154	0.164022
Cpxm1	9.94305	19.2793	10.3384	34.7899	23.3975	29.7263	-1.05741	5.66807	15.4718	0.00662921	0.124514
Otor	0.982504	0.938459	0.944815	1.77013	2.95458	2.36351	-1.19134	0.677122	23.6925	0.00211054	0.105187
Acss1	30.1587	12.8813	20.5668	7.11888	8.16584	6.73761	1.65405	5.91886	27.0745	0.00164883	0.102783
Srxn1	20.5498	8.96357	18.4479	4.61472	5.43935	5.84395	1.71835	4.94967	26.6325	0.00172247	0.102783
Bpifb6	3.10904	0.172639	2.98832	0.101924	0.0864699	0.127317	4.44509	0.994956	17.1966	0.00524279	0.121858
Bpifb4	4.24502	2.66309	5.71536	16.3128	8.23221	11.2675	-1.37875	4.635	14.349	0.00806185	0.128225
Ggt7	4.22902	1.04327	4.50398	1.10098	0.846404	1.1863	1.77687	2.86973	10.4589	0.0162768	0.151345
Acss2	6.05113	1.17529	5.77873	1.63408	1.22732	1.77721	1.62215	4.94934	7.39506	0.0325135	0.188976
Ccn5	44.5845	11.0957	68.8938	0.729427	3.40757	1.57074	4.5812	5.46083	27.5196	0.00157879	0.102783
Arfgef2	8.23491	4.5399	9.25043	4.00305	3.71433	3.82286	1.05635	5.645	14.7002	0.00748316	0.127321
Bmp7	3.69682	1.47297	5.14519	1.328	1.88779	1.18668	1.36044	3.34591	8.44233	0.0252131	0.173358
Nkain4	0.71982	1.71244	0.979972	3.99878	1.66399	4.13512	-1.43395	1.44108	10.4018	0.0160253	0.150744
Fabp4	0.966289	1.90226	1.33159	2.5295	3.44457	3.20834	-1.03082	3.30718	18.2422	0.00420443	0.118079
Car3	0.0282995	0.92342	0.482479	2.09299	3.56208	2.86784	-2.5046	2.22149	8.74182	0.0235315	0.169751
Cp	17.7967	5.95021	20.9606	4.29902	4.73503	3.79847	1.93208	6.56743	17.4338	0.00507093	0.121667
Postn	1.33934	2.39304	0.931628	2.16011	5.90408	3.52173	-1.22135	4.53303	7.40505	0.0324315	0.188951
Trim2	5.37961	0.873975	4.75719	0.932335	0.70668	0.990981	2.2012	5.54571	11.5295	0.0131997	0.144074
Gm43738	289.758	27.5361	274.703	34.4177	23.3084	35.0345	2.81166	8.29809	11.5944	0.0130386	0.143134
Fdps	190.407	16.9564	179.873	21.5166	14.4387	21.7194	2.88512	8.35233	11.6542	0.0128927	0.142492
S100a1	193.787	111.872	191.239	79.0809	76.1993	83.5883	1.17811	6.44002	24.9752	0.00197786	0.104483
S100a13	68.6895	40.4084	82.7919	24.8922	32.3238	28.2332	1.29094	5.07971	20.4243	0.00334354	0.114976
S100a2	3.77252	1.22553	4.99888	0.131191	0.233199	0.163876	4.36825	2.85171	51.6736	0.000273039	0.0848825
S100a3	0.607326	0.166779	0.769579	0.023892	0.0772168	0.0176856	3.78373	-0.273687	23.5999	0.00223959	0.105971
Gm42674	109.301	134.905	102.111	6.00729	50.3403	8.99941	2.5121	4.97023	10.2249	0.0170729	0.153156
S100a4	83.4728	103.251	77.9497	4.58776	38.5154	6.87284	2.51105	4.97137	10.1964	0.0171733	0.153461
S100a6	22.4343	32.3066	26.1544	6.75094	16.8163	7.96219	1.46463	4.70115	17.2555	0.00519937	0.121708
Tchhl1	0.981098	0.0760718	0.578657	0.102923	0.079833	0.022856	3.09892	-0.482814	10.6264	0.0154996	0.148296
Rorc	1.5662	1.95039	2.09944	4.51686	3.80593	3.98037	-1.02084	3.39689	49.4883	0.000261424	0.0848825
H2bc21	13.0823	3.0793	11.3006	3.55481	2.93515	4.43367	1.46326	4.11252	7.59965	0.0308858	0.186044
H3c15	1.47053	0.256804	1.37351	0.375245	0.363827	0.347209	1.65477	-0.347522	6.93963	0.0356958	0.195064
H2ac19	411.801	75.6056	419.234	62.503	47.9499	71.0542	2.45504	6.64061	14.6814	0.00764294	0.127582
H2ac18	3.83944	1.02809	4.04835	1.27003	0.387006	1.12813	1.81922	0.29956	7.91513	0.0279962	0.179787
H4c14	1.52954	0.899918	1.8909	0.469632	0.531233	0.738725	1.44008	0.792356	16.5374	0.00532973	0.122424
Hjv	1.85904	0.0774972	0.644765	0.178248	0.0813289	0.0931369	3.00223	0.12424	8.1979	0.0267053	0.17718
Sycp1	0.171002	0.0589292	0.178603	0.352804	0.440631	0.424931	-1.42135	0.00191489	11.7635	0.011923	0.138982
Tafa3	0.388755	0.233667	0.174967	0.147007	0.0827618	0.11584	1.31734	-0.138329	11.0714	0.0136484	0.14535
I830077J02Rik	0.198096	0.521138	0.410759	0.200393	0.201491	0.0741682	1.32802	-0.300926	7.41432	0.0311965	0.186892
Ovgp1	0.734278	0.926832	0.860287	2.18551	1.47057	2.59242	-1.20194	2.37023	26.6848	0.00153018	0.102783
Cyb561d1	3.66254	1.53477	3.37162	1.13302	1.11475	1.24411	1.42223	3.396	17.2571	0.00505828	0.121667
Elapor1	8.9933	0.523549	9.00209	0.701601	0.15044	1.23969	3.28996	4.51252	8.04769	0.0276808	0.179352
Tlcd4	22.159	0.984689	21.8658	0.183636	0.230415	0.425787	5.88934	5.99579	23.2769	0.00245128	0.105971
Alg14	14.2826	6.20826	15.0364	4.94628	5.19954	6.20924	1.24628	4.47136	12.3661	0.0113097	0.136999
Ifi44	0.939229	2.06424	1.34102	0.51694	0.383476	1.12485	1.19642	2.72051	6.82271	0.037393	0.198528
Ptgfr	253.952	59.8158	246.814	5.12931	20.4557	10.6974	4.08379	9.46712	28.3165	0.00146286	0.102783
Gdf6	0.355806	0.207654	0.349056	0.108366	0.163441	0.133693	1.2923	-0.256558	15.103	0.00665327	0.124514
Ttpa	0.778702	1.13397	0.808671	3.43222	1.27673	3.39126	-1.47361	2.63626	14.1153	0.00814298	0.129077
Fam205a4	0.314103	0.412255	0.23067	0.921608	0.723837	0.823213	-1.26987	1.23956	29.2949	0.00118336	0.102452
Fam205a2	0.19614	0.406885	0.318703	0.931345	0.530253	0.931903	-1.27852	1.12135	14.4247	0.00742952	0.127108
Phf24	0.475556	0.743355	0.545855	1.53251	1.13541	1.26377	-1.05472	2.74395	30.1746	0.00108986	0.102452
Grhpr	29.9301	15.6707	32.7333	13.2783	15.0479	13.5947	1.0268	5.03472	12.576	0.0107218	0.135839
Cavin4	0.493415	0.395334	0.563849	1.24229	1.16434	1.092	-1.14352	0.784151	27.7064	0.00138043	0.102452
Abca1	13.054	13.1084	13.4506	43.8575	18.9815	37.7107	-1.23384	7.89775	17.5541	0.00498656	0.121521
Pakap	50.657	20.6902	38.5586	18.3186	15.7786	17.875	1.2049	8.38603	13.5448	0.00920806	0.13242
Tnc	83.3521	68.8521	60.5603	7.35427	44.3693	8.73687	1.93108	8.499	7.44423	0.0321122	0.188087
Pramel32	0.990123	0.772543	0.671439	1.55805	2.52723	1.44708	-1.07042	1.53161	14.6648	0.00714181	0.126491
Cdkn2b	59.4815	14.6611	48.218	0.520124	4.65734	0.475601	4.55915	4.96312	18.583	0.00433536	0.119002
Jun	46.2277	26.2187	50.9257	17.6232	24.6963	17.828	1.16019	6.63694	15.9762	0.00625976	0.124112
Glis1	0.511603	0.165285	0.353609	0.0991732	0.175342	0.0518194	1.77652	-0.157427	9.71948	0.0182462	0.156038
Podn	0.113927	0.343529	0.166237	0.527863	0.449033	0.608226	-1.26704	0.662096	10.6472	0.0148697	0.147293
Tex38	1.31423	0.391931	1.86332	0.185595	0.719791	0.235513	1.7735	-0.509941	5.97863	0.0468907	0.215036
Cited4	7.85463	1.76165	6.99931	2.65586	1.51862	2.79769	1.38906	2.35082	5.82708	0.049748	0.219996
Fam167b	11.6248	8.46732	7.81083	5.07762	3.46123	4.8993	1.16739	2.75502	25.912	0.00165779	0.102783
Sdc3	36.5724	17.7616	36.82	13.9676	14.2587	15.158	1.19543	7.10014	16.1212	0.00612608	0.124112
Kdf1	0.860537	0.275263	0.722379	0.169825	0.164658	0.238186	1.83277	0.0583104	14.7663	0.0070246	0.126317
Runx3	1.26811	0.272255	1.50842	0.144508	0.0989017	0.0755074	3.38576	1.5841	24.0065	0.00223931	0.105971
Padi2	0.380078	0.668829	0.536582	0.233296	0.201522	0.174263	1.47774	0.920369	34.6539	0.000737878	0.0971626
Hspb7	0.49777	0.936515	0.593651	1.8891	0.98282	2.0805	-1.19396	1.68179	11.6389	0.0122803	0.140855
Tmem82	1.81821	1.00418	1.74114	0.623372	0.862696	0.745399	1.15559	2.21863	16.8327	0.00510098	0.121708
Slc25a34	1.35889	1.02029	1.37825	0.788437	0.208485	0.468667	1.47586	1.2721	10.4902	0.0157372	0.149351
Agtrap	44.1134	23.7515	50.999	19.6124	17.9546	17.8582	1.22504	6.97425	17.61	0.00494799	0.121496
Angptl7	0.263118	0.631475	0.433004	1.26184	2.67628	1.5762	-1.96167	1.29261	24.347	0.00198246	0.104483
Tnfrsf9	7.99014	5.38893	4.03516	0.0937424	0.757417	0.22552	4.1156	3.12448	33.8968	0.000897702	0.100665
Slc35e2	15.808	6.54254	17.5403	4.70303	5.06798	5.1286	1.54858	5.94768	17.2373	0.00521278	0.121708
Ttll10	0.47304	1.11744	0.487502	1.7502	1.45896	1.54044	-1.1082	2.16774	11.4774	0.0127537	0.142492
Pex1	24.2349	3.19964	18.6004	4.51519	2.71547	5.2186	2.02161	6.71156	8.00532	0.0279644	0.179771
Cyp51	72.7131	11.2192	62.957	12.609	8.8258	13.4014	2.2109	7.11927	11.0043	0.014603	0.146558
Abcb1b	260.345	91.3874	243.849	17.8627	29.1372	31.8103	3.04525	9.86959	41.9592	0.000495093	0.0971626
Insig1	23.1202	8.68901	24.6104	10.106	8.18543	10.5112	1.09856	5.49023	7.50341	0.0316377	0.187526
Fgfr3	1.48382	0.49402	1.23436	0.5466	0.504045	0.600316	1.09076	2.57959	7.21252	0.0336842	0.191062
Zfyve28	1.15504	0.213885	1.19101	0.243818	0.196999	0.324046	1.88281	1.74735	8.5762	0.0244424	0.171545
Acox3	4.27347	1.86207	4.26906	1.53744	1.59266	1.51855	1.28908	4.88871	14.8835	0.00740217	0.127108
Tmem156	2.36447	0.245396	2.28064	0.199209	0.280375	0.142703	3.10746	1.69838	13.693	0.00898141	0.131457
Klhl5	14.7605	6.48448	16.0831	5.96908	7.63383	5.58723	1.08757	6.08523	9.12521	0.0215886	0.164208
Txk	0.101764	0.253452	0.0852568	0.0388205	0.0658686	0.0689664	1.41746	0.203914	9.10552	0.0207646	0.162235
Spp1	11.0818	25.3834	15.37	6.11596	8.98236	3.09454	1.60625	4.28333	13.6186	0.00909423	0.132349
Gbp4	3.42152	2.96405	4.58644	1.57195	1.4746	1.89663	1.26786	4.34328	37.7387	0.000596201	0.0971626
Bicdl1	2.99252	1.86766	3.62249	0.929023	1.13515	1.09289	1.54907	3.61871	32.75	0.000921115	0.100665
Oas2	1.13393	2.51289	1.27581	0.587612	0.393717	0.689582	1.64963	2.31229	22.2062	0.00260962	0.108912
Hip1r	45.5094	14.2541	56.9494	16.4161	16.8986	16.5358	1.35911	7.71518	7.93581	0.0284382	0.18059
Scarb1	148.406	37.1956	143.467	41.0919	13.5732	40.8985	1.91388	9.28153	8.61526	0.0242234	0.170773
Elfn1	1.2049	1.29338	0.913393	0.44852	0.57324	0.690423	1.09949	1.86329	25.6197	0.00170965	0.102783
Fscn1	10.9019	15.8104	10.2516	26.0575	30.364	23.1007	-1.0033	5.84835	35.8837	0.000684489	0.0971626
Slc46a3	8.49372	1.98214	9.33989	1.85994	1.3588	1.46964	2.2147	3.38907	14.718	0.00759858	0.12733
Tmem139	0.647812	0.221898	0.920682	0.131006	0.198468	0.227284	1.8241	0.137915	10.8207	0.0145577	0.146558
Ccdc126	15.4135	4.59829	15.5009	4.91854	3.23602	4.35926	1.63656	4.323	11.4523	0.0133945	0.144587
Inmt	0.126684	0.26194	0.175123	2.9105	1.09527	2.50859	-3.43633	0.908578	54.5909	0.000198469	0.0848825
Ccser1	0.2251	0.0434982	0.242343	0.0573806	0.051355	0.0294056	2.02034	0.181566	9.32579	0.020158	0.160299
Gadd45a	61.3141	39.9147	57.4054	15.8274	44.0622	21.3081	1.08682	6.16465	7.39146	0.0325432	0.188976
Igkc	3.65765	7.28707	3.65169	2.71794	2.20895	1.68644	1.22901	0.943856	13.9799	0.00800368	0.128139
Retsat	15.9256	4.64339	14.328	6.29441	3.91703	6.2747	1.21228	4.95811	6.35132	0.0428638	0.208289
M1ap	1.73189	0.698666	1.43561	0.0672909	0.521946	0.0426948	2.71779	0.822046	9.57985	0.0195502	0.159167
Dok1	5.67997	4.63729	5.93369	1.88224	4.46334	2.12576	1.05636	3.05519	9.40818	0.0197951	0.159579
Cyp26b1	0.609751	1.48785	0.544478	2.42358	2.14567	1.83517	-1.19467	2.99114	10.4529	0.0159917	0.150744
Noto	0.58202	0.490525	0.41977	1.43352	1.57007	0.79585	-1.23477	0.527071	15.66	0.00609329	0.124112
Fbln2	3.08656	3.62276	3.24917	1.78924	1.22666	1.27503	1.32239	3.94366	66.4496	0.000107535	0.0848825
A730049H05Rik	96.154	16.5753	56.5289	14.2916	7.44391	9.96441	2.5497	7.02676	15.6816	0.00654349	0.124514
Cntn3	2.01791	1.14039	3.19194	0.742499	0.73216	1.37171	1.28553	3.40754	8.26343	0.026294	0.176181
Lrrn1	8.38171	19.3836	10.0013	28.4074	15.3679	41.5093	-1.08524	6.22261	6.29146	0.043583	0.208989
Bhlhe40	29.114	8.85197	36.7998	8.94395	11.336	9.22329	1.47438	6.39498	8.60557	0.0242775	0.171002
Ssu2	15.7342	0.46352	8.43271	1.14556	0.113502	1.36481	3.3767	3.60945	6.83044	0.037639	0.199115
Cidec	0.0218421	0	0.241549	0.412447	0.999741	0.686935	-2.74735	-0.384442	8.08911	0.0270914	0.178349
Usp18	1.65643	3.14516	2.30986	0.990792	0.635503	1.6671	1.20978	2.29814	9.78484	0.0182411	0.156038
A2m	2.8379	0.186541	2.30936	0.115087	0.105713	0.141238	4.02202	2.82463	17.4524	0.00505776	0.121667
Gm7298	15.3338	0.354354	17.3762	0.118716	0.168229	0.481634	5.58244	4.80227	15.2941	0.00694305	0.125941
Clec4a1	1.01478	2.75727	1.05508	0.655114	0.780742	0.424317	1.45115	0.824273	10.5637	0.0152732	0.147488
Ptpn6	17.8389	13.471	13.6865	6.97414	7.12246	5.72139	1.29749	4.94636	67.6752	0.000101695	0.0848825
Kcna5	2.10344	1.38201	1.91236	1.05502	0.669941	1.08894	1.05949	2.00931	15.4622	0.0062848	0.124112
Klra2	0.672802	1.31108	0.747978	0.448133	0.521396	0.398065	1.08612	0.420383	13.5537	0.00860941	0.130857
Mgst1	110.803	69.5906	106.641	47.7355	46.1191	52.8386	1.0878	7.21085	28.0781	0.00140657	0.102452
Pik3c2g	12.7115	0.659445	15.2423	0.492236	0.208901	0.956922	4.25085	6.09652	12.7929	0.0104819	0.135189
Irag2	14.2584	6.80917	23.6228	1.27479	3.15079	1.21242	3.11633	5.15534	26.87	0.00168237	0.102783
Itpr2	15.5219	3.58881	11.8298	4.10855	3.33029	4.02436	1.56398	6.75178	9.35143	0.020541	0.161373
Exoc3l2	5.70836	2.80464	4.77227	2.27676	1.65818	2.01651	1.28198	3.7224	19.0581	0.00388793	0.117652
Vmn1r139	0.259865	0.296313	0.281746	0.769734	0.870698	0.747835	-1.39615	-0.419392	36.2083	0.000650994	0.0971626
Atp1a3	40.0355	7.78172	46.5772	1.66671	3.50189	2.11216	3.83255	6.72936	27.8231	0.00153327	0.102783
Lipe	13.2513	5.62064	13.126	6.51718	4.39939	6.24953	1.02458	5.62185	7.80067	0.0293901	0.182683
Ceacam1	3.79486	1.27226	3.63879	1.16464	1.05464	1.10203	1.52083	3.58647	13.11	0.00991802	0.13434
Cox7a1	50.7306	11.31	44.7616	14.3879	6.89799	10.415	1.88669	3.68093	10.1726	0.0172574	0.153511
Dmkn	0.212682	0.693091	0.596526	2.01774	0.573736	2.76817	-1.73899	1.31912	7.07428	0.0349882	0.193712
Lsr	35.033	29.6673	34.2291	9.58442	18.9653	11.0877	1.43481	5.6766	29.5365	0.00126417	0.102452
Lin7b	4.76603	1.89786	4.3667	2.12203	0.775071	2.11411	1.26788	2.01834	6.29743	0.0431253	0.208323
Htatip2	21.972	9.68041	18.0799	7.60626	7.84338	7.72231	1.22672	4.65366	16.1597	0.0059726	0.124112
Gas2	1.908	1.55811	2.19982	0.821938	1.03642	0.993019	1.10817	2.85766	34.4077	0.000753001	0.0971626
Synm	111.399	24.4936	190.464	37.0973	27.3558	30.6162	1.91595	9.17394	7.9648	0.0282393	0.180169
Homer2	2.96309	1.97374	3.21024	0.785119	1.25619	0.957803	1.56237	4.58732	36.2875	0.000690981	0.0971626
Tmc3	1.81655	0.824096	2.3611	0.824457	0.74684	0.802962	1.20437	3.51141	10.0108	0.0176208	0.154401
Hbb-bt	2.42196	0.93151	2.25858	0.725937	0.938464	0.470189	1.51957	-0.028515	10.9898	0.0138728	0.145641
Hbb-bs	17.5247	8.08332	17.0258	7.53097	7.46288	2.64385	1.39953	2.99046	8.46652	0.0250715	0.173042
Gvin2	3.83099	4.33508	4.25557	2.24675	1.71159	2.56085	1.03879	4.89164	43.7085	0.000377214	0.0909189
Gvin1	2.26217	2.06527	2.50585	1.0933	0.892902	1.16675	1.22995	3.93364	65.8381	0.000110613	0.0848825
Ric3	2.23033	0.639476	2.3107	0.60605	0.496096	0.601218	1.73783	3.34852	12.5734	0.0108973	0.136544
Insc	0.730138	0.514023	0.652788	0.182915	0.249398	0.203099	1.69284	0.721015	47.4213	0.000296684	0.0848825
Gm49368	1.02128	2.12694	0.980076	0.717209	0.854208	0.589887	1.02304	2.34602	10.5447	0.0153705	0.147564
Fank1	6.68302	0.820344	2.84381	1.03591	1.23755	0.636726	1.96485	2.40968	7.22987	0.0339117	0.191684
Adgra1	0.489238	0.175081	0.686705	0.00789599	0.0382787	0.00876725	4.69211	0.461965	36.9183	0.000658139	0.0971626
Spef1l	1.46674	1.46108	0.919909	3.22699	3.13915	3.10848	-1.19535	2.13541	36.4107	0.000640682	0.0971626
Cyp2e1	0.150284	0.922497	0.52802	1.20213	2.11137	1.37854	-1.47368	1.17553	6.68583	0.0387268	0.200623
Irf7	3.27447	6.04905	4.29397	1.99349	1.36499	3.13886	1.166	3.67962	11.5722	0.0128796	0.142492
Dusp8	0.645128	0.182874	0.740287	0.179019	0.160871	0.169683	1.75775	0.842588	11.3398	0.0132874	0.144228
Tnni2	0.920725	1.43481	0.948339	2.78405	2.97478	3.46977	-1.38398	1.63855	43.9188	0.000371942	0.0908932
Tnfrsf23	0.255799	0.165283	0.264025	0.0536696	0.124888	0.14302	1.21699	-0.471473	8.30218	0.0250075	0.17289
Mrgpre	1.17489	0.98898	2.06615	0.576687	0.493358	0.803538	1.29874	1.98322	13.7074	0.00853323	0.130857
Dhcr7	29.1202	2.64327	24.4568	4.71922	1.16251	4.7813	2.53563	6.08253	7.19084	0.0342538	0.192186
Mcf2l	3.6811	1.95487	3.16077	1.66554	1.20837	1.81841	1.02805	4.8953	13.1067	0.00974228	0.133918
F10	8.92125	1.03587	11.3406	0.638462	0.354813	0.65704	3.83162	3.46699	18.8077	0.0042082	0.118079
Myom2	1.39892	0.547374	0.837668	0.441947	0.677681	0.272026	1.12521	2.66207	6.19042	0.0444876	0.21093
Tcim	32.5884	18.6043	31.6573	13.4887	11.1708	14.5978	1.19892	5.22945	22.2222	0.00268293	0.109582
Bag4	5.38444	1.97796	6.05127	1.78106	1.81776	1.79964	1.44335	4.50402	12.1965	0.0116624	0.138743
Star	1976.72	181.843	1962.19	159.497	47.3291	136.604	3.7218	11.653	14.7317	0.00758211	0.127321
Dusp26	0.633147	0.363648	0.54297	1.22694	1.35955	0.829687	-1.02189	0.951608	11.532	0.0124664	0.141375
Pdlim3	0.634037	0.916054	0.671412	1.37573	1.3579	2.21561	-1.05473	2.60975	18.5681	0.00398633	0.118079
Msmo1	36.6758	7.9341	36.6238	8.45503	7.30852	8.54256	1.87441	6.80554	11.0469	0.0144821	0.146558
Marchf1	0.340378	0.648803	0.295384	0.202343	0.236578	0.214758	1.06266	1.23218	12.3807	0.0106175	0.135405
Nat1	1.5181	0.617613	1.20473	0.309669	0.671979	0.507571	1.29282	0.303344	8.66082	0.0229661	0.16816
Csgalnact1	2.34812	0.668609	1.24703	0.680545	0.441241	0.649014	1.39685	2.40587	8.6744	0.0236342	0.170176
Cyp4f18	2.43671	0.36714	2.18518	0.320965	0.366769	0.254558	2.53852	0.975382	13.3545	0.00935306	0.132823
Cib3	0.252519	0.389083	0.152159	0.631702	0.493936	0.56565	-1.00833	-0.164387	8.45042	0.0241359	0.170646
Podnl1	2.31309	3.83796	2.59485	1.18632	1.28964	1.27065	1.3221	2.90737	50.1687	0.000251019	0.0848825
Ces1d	0.059893	0.199026	0.110391	0.574458	0.670114	0.627878	-2.26466	-0.138524	33.6131	0.00080464	0.0971626
Amfr	56.786	20.4506	59.023	18.3615	20.3574	19.0447	1.36718	7.09895	11.5145	0.0132371	0.144215
Ces2e	1.45694	0.592011	1.05199	0.220596	0.274994	0.358658	1.98685	0.909326	24.9371	0.00183929	0.102783
Plekhg4	11.9774	7.97584	14.7924	0.520147	5.72817	0.784421	2.4284	5.30071	7.04105	0.0356095	0.195004
Maf	31.1015	14.049	36.4801	8.57936	12.7914	7.57785	1.62387	7.28642	16.5225	0.00577511	0.124112
6430548M08Rik	33.7723	7.9104	32.4458	9.65958	4.62682	10.6399	1.70371	6.81988	7.93194	0.0284648	0.18059
Dpep1	2.06282	2.65523	1.5554	0.795472	0.879079	1.0352	1.31063	1.92456	35.6672	0.000679649	0.0971626
Capn9	0.747301	0.0434036	0.719643	0.0528515	0.00854055	0	4.67008	-0.469653	13.4127	0.00926024	0.132574
Map3k21	1.97247	0.464711	1.3781	0.422066	0.365766	0.439607	1.76934	2.31835	11.9724	0.0119694	0.139102
Deup1	0.98562	0.814856	0.998587	0.411021	0.361154	0.442112	1.32033	1.19929	46.3962	0.000316477	0.0860092
Pde4a	2.01239	0.828081	2.42068	0.547223	0.533265	0.481149	1.88195	3.17478	21.6864	0.00286826	0.111161
Aplp2	1007.78	407.058	937.245	345.963	261.896	361.254	1.40469	11.7029	14.7305	0.00758354	0.127321
Slc37a2	11.3324	6.00929	12.6453	3.78032	4.84464	4.27209	1.34186	5.60331	19.9633	0.00362646	0.117325
Gramd1b	20.859	40.6218	21.1944	85.8898	43.5436	77.953	-1.23256	8.95469	13.237	0.00970343	0.133906
Sc5d	92.5498	27.8682	62.3849	21.9544	14.8462	21.7179	1.77055	7.656	15.6898	0.00653541	0.124514
Odf3l1	1.61411	0	1.15855	0	0.0157863	0	7.07221	-0.51836	13.5196	0.0092474	0.132574
Rpp25	12.364	14.7997	17.984	6.99333	10.6634	5.9067	1.05087	4.04897	17.7118	0.00467037	0.120776
Cyp11a1	1048.22	471.264	1064.14	378.076	208.602	469.334	1.41409	11.5446	11.0345	0.0145173	0.146558
Ccdc33	1.54431	1.24056	0.930142	0.457759	0.432252	0.66296	1.36825	2.26405	27.8836	0.00135642	0.102452
Paqr5	0.661296	0.231864	0.576361	0.166713	0.166854	0.125396	1.80622	0.441495	17.1283	0.00488466	0.121496
Gsta5	1.66081	1.99992	1.9132	6.6722	2.70669	4.46264	-1.20284	1.79429	13.3934	0.0088875	0.131078
Gsta2	12.1582	20.519	19.4733	61.2263	23.1217	47.421	-1.23284	5.15133	10.8339	0.0151007	0.147488
Snap91	0.988376	0.160735	0.638625	0.0932015	0.0768107	0.0620913	3.07582	1.70647	20.8883	0.00323486	0.114434
Nt5e	1.26773	0.127895	0.872968	0.093935	0.0982669	0.172918	2.77769	2.00069	11.7555	0.0126503	0.14201
Spsb4	1.28379	0.642584	0.741525	2.41377	1.57707	2.09564	-1.06805	2.70356	11.6333	0.0124824	0.141422
Cldn18	1.30551	0.293919	1.14862	0.229055	0.120296	0.190747	2.48213	1.37395	17.0047	0.00526444	0.122028
Hemk1	10.0458	3.28324	9.64729	3.24266	2.40888	3.94367	1.38973	4.34822	9.34798	0.0205565	0.161397
Sema3f	2.26993	1.38102	1.98767	1.17019	0.662501	0.84955	1.19212	2.88502	17.498	0.00472887	0.120937
Mst1	1.20076	0.0463202	1.28826	0.112806	0.0455722	0.146129	3.20919	0.241059	8.75144	0.02348	0.169668
Bsn	1.34045	0.665616	1.31736	0.559015	0.450162	0.6444	1.1318	3.75884	13.0324	0.0098392	0.134302
Gpx1	429.767	107.466	351.831	109.492	92.9548	96.2759	1.70483	8.20063	11.9854	0.0121222	0.140138
Shisa5	27.2719	16.6444	29.7675	12.4088	13.2318	12.0808	1.08796	5.96325	21.4019	0.00295536	0.112553
Clasp2	6.71168	3.60087	7.14613	3.05864	3.61848	2.83574	1.00027	6.1379	12.4408	0.0111588	0.136983
Susd5	0.0595723	0.0898155	0.1647	0.197901	0.36356	0.335389	-1.37826	-0.218408	9.63022	0.0184406	0.156511
Clec3b	1.06251	1.21464	1.71357	6.70928	4.05271	5.56935	-1.91233	1.73921	46.8586	0.000307342	0.0858363
Clcn5	2.9275	1.81611	3.32915	1.18649	1.19179	1.21638	1.2895	4.51009	28.5212	0.0013479	0.102452
Ebp	26.482	11.0333	23.3214	9.88634	9.07678	10.3129	1.18112	5.14951	12.5778	0.0108888	0.136544
Syn1	1.72036	1.33392	1.37027	0.586546	1.01866	0.737148	1.03117	1.93135	17.8819	0.0043849	0.119079
Timp1	41.3151	59.0841	32.1847	12.8589	26.5605	11.4595	1.48205	4.78157	16.4324	0.00585151	0.124112
Gm14569	1.26817	0.160222	1.19809	0.0743234	0.0648556	0.0825243	3.70274	1.54166	21.4455	0.0030255	0.112666
Rhox1	0.826389	0.889945	0.973125	2.26366	2.10138	2.13909	-1.15799	0.46557	36.4891	0.00063674	0.0971626
Nsdhl	14.9339	3.73676	12.7413	3.77876	2.6015	3.70746	1.77112	4.35194	11.7717	0.0126122	0.141978
Atp2b3	0.992448	2.59767	1.58119	7.30561	3.46894	9.06201	-1.84971	4.29841	16.815	0.00553575	0.123492
Gk	1.36386	0.517589	1.17729	0.411932	0.489927	0.530567	1.22324	2.57942	10.6222	0.0153198	0.147488
Nalf2	0.674094	0.107215	0.630783	0.0108795	0.0527421	0.0362398	3.93609	0.121419	21.0476	0.00307326	0.113267
Cited1	4.35667	0.179207	2.09801	0.545539	0.317364	0.578814	2.34637	1.33124	5.85079	0.0494061	0.219229
Nap1l2	46.1306	27.7136	52.0912	2.36362	13.9342	3.12249	2.8213	5.95186	15.0154	0.00725047	0.126937
Gm26992	12.6901	21.6605	22.7909	8.72366	5.99123	10.3925	1.29297	2.70982	19.6157	0.00353221	0.116822
Acsl4	145.547	29.7754	141.769	36.308	17.6912	40.7817	1.87433	8.58519	8.43792	0.025239	0.173469
Adgrg2	0.092169	0.178663	0.0849402	0.225612	0.183591	0.371286	-1.04842	0.0315623	6.89984	0.0357255	0.195064
S100g	1.85804	1.41884	0.778324	4.96158	5.24012	6.19768	-1.90716	0.720275	33.6083	0.000804965	0.0971626
Egfl6	1.61916	3.91361	1.58198	8.60308	4.48326	8.68793	-1.53019	3.67583	13.2927	0.00961123	0.133895
Gm28177	62.1112	49.9408	73.6032	29.5058	23.839	31.2174	1.25129	7.34066	43.8855	0.000401447	0.09429
E330011M16Rik	1.24283	0.963661	2.1033	0.971929	0.609083	0.671193	1.06149	1.03314	8.54161	0.0236195	0.170176
Gm17751	0.222334	0.167604	0.213434	0.466484	0.508826	0.431631	-1.09371	-0.374015	18.9177	0.00380136	0.117652
Efhd1os	145.305	61.4613	147.807	35.8028	33.5335	36.9799	1.86477	4.71849	27.5015	0.00158156	0.102783
Gm28188	18.8953	17.0927	25.3285	5.85659	13.0166	8.40364	1.28544	1.84519	15.4888	0.00629537	0.124112
Gm28187	40.9379	6.35826	45.4827	0.856934	2.60851	1.54894	4.34528	5.19737	26.203	0.00179822	0.102783
Gm19705	6.68406	2.33635	8.46678	1.02125	1.85658	1.14406	2.2518	3.12422	18.7186	0.00425803	0.118079
Gm6652	0.340982	0.734413	0.279324	1.15262	0.693652	1.01502	-1.00511	-0.359429	6.01048	0.0458292	0.212948
A830008E24Rik	0.0460017	0.0928867	0.0423938	0.304632	0.0877314	0.247824	-1.73939	-0.0202105	10.463	0.0155233	0.148361
Hmga2-ps1	4.04867	1.38396	3.10527	0.822058	1.40811	0.912766	1.57004	1.65671	12.5973	0.0105038	0.135211
Gm26574	6.9774	3.1565	6.88386	2.91001	3.43775	2.5915	1.05593	3.24704	10.0517	0.0172361	0.153501
Gm20655	0.591573	0.235226	0.37743	0.0954762	0.211591	0.1363	1.56317	-0.115391	11.5463	0.0124319	0.141375
BC048559	0.755285	0.131524	0.65162	0.0955303	0.0217937	0.131029	2.77894	0.295016	11.5182	0.0130127	0.143134
Gm9877	2.22988	2.22355	1.42214	1.01989	1.13012	0.916727	1.04221	1.99719	24.9696	0.00183281	0.102783
Gm47015	1.50394	0.367432	2.24102	0.12559	0.342473	0.122017	2.92768	1.18636	14.7817	0.00752217	0.127321
Gm3571	2.90657	0.296536	2.29092	0.320965	0.116699	0.17819	3.2878	0.245624	14.055	0.0083116	0.130807
Kcnmb4os1	0.319786	1.36692	0.58941	3.12249	1.62633	2.7507	-1.65281	0.436464	10.2489	0.016368	0.151673
Kcnmb4os2	0.140135	0.543284	0.193716	1.23908	0.773769	0.909431	-1.67447	0.372764	11.639	0.0122802	0.140855
Mir8104	62.8154	15.8202	47.9016	11.1583	12.6559	13.3246	1.90171	1.53457	14.2707	0.00787337	0.128139
Gm12002	0.325107	0.105033	0.23719	0.123159	0.119412	0.0788936	1.18291	-0.314125	6.53505	0.0394739	0.202067
D630024D03Rik	0.590374	0.352123	0.725428	0.246147	0.146274	0.255674	1.49215	0.143443	15.3241	0.0064232	0.124514
2010001A14Rik	25.7999	11.169	25.7677	9.74146	9.75901	11.5954	1.13991	3.65952	10.9741	0.0144615	0.146558
Mir7653	98.6892	42.5117	122.797	41.8306	27.0385	33.6736	1.4949	1.95516	12.5683	0.010559	0.135211
Gm11611	4.66229	9.46225	5.40953	3.54399	2.76758	3.34745	1.10986	2.70592	17.7387	0.00448918	0.119672
E130111B04Rik	4.0539	5.35523	3.27934	7.98578	11.7287	11.123	-1.18187	1.70262	25.5486	0.00172259	0.102783
Gm11695	39.8417	2.31692	17.6701	2.61227	1.87426	2.2624	3.28655	2.26132	12.1661	0.0117273	0.138869
Gm4755	0.513055	0.148436	0.430475	0.0642657	0.0934653	0.133794	2.04344	-0.560591	13.6329	0.00849239	0.130857
Gm48508	0.445741	0.257696	0.745894	0.104597	0.0417587	0.0683166	2.87764	0.0630223	29.1232	0.00120856	0.102452
Rn7s1	2.16208	0.698508	1.49438	10.9155	18.6926	8.65708	-2.98079	1.08948	39.4042	0.0005324	0.0971626
ENSMUSG00002076451	8.68692	2.6194	6.40449	46.1731	79.2277	36.7645	-3.03603	1.06772	38.9389	0.000551732	0.0971626
Gm32219	38.5221	4.66568	41.0051	1.1573	3.71761	2.03783	3.7438	4.86327	17.5656	0.00497859	0.121496
D830013O20Rik	0.332595	0.0648769	0.560972	0	0	0.0584773	4.21678	-0.669582	11.3637	0.0134282	0.144702
Gm35189	11.1495	2.62272	7.22095	2.20994	0.67939	2.54356	2.08526	1.8663	9.65279	0.0192472	0.158332
4732463B04Rik	0.64984	0.0536031	0.872827	0.108785	0.12657	0.040263	2.64379	0.00546505	7.88621	0.0284957	0.18059
ENSMUSG00000120715	0.983047	1.51236	0.977848	0.638408	0.666597	0.399865	1.11782	0.222743	14.8599	0.00691868	0.125758
Gm26698	0.894748	1.06733	0.761145	0.541526	0.420038	0.360767	1.13823	-0.249884	18.7721	0.003877	0.117652
ENSMUSG00000118588	23.0241	19.3433	23.3896	67.4448	37.3571	38.523	-1.00822	5.33292	15.9342	0.00616292	0.124112
Gm47925	4.79628	0.107794	6.18816	0	0.0848431	0.0971614	5.97518	0.0384729	15.2339	0.00700797	0.126317
9330199G10Rik	0.534955	0	0.883064	0.0123341	0.0179381	0	5.55247	-0.084355	11.2271	0.0139849	0.145901
Gm5446	3.20589	2.80651	5.36091	1.95281	1.7882	1.8069	1.15768	1.20088	15.5429	0.00620573	0.124112
Gm11398	6.27087	2.94683	7.06329	2.19284	1.28856	2.21346	1.64654	0.323692	15.2653	0.00648335	0.124514
Gm32401	0.464	0.473386	0.571646	0.245944	0.273236	0.170676	1.23953	0.666922	25.6327	0.00170729	0.102783
ENSMUSG00002075045	16.7444	5.31473	18.6798	2.46538	3.13735	3.76395	2.25549	0.315923	18.6021	0.00403162	0.118079
H2af-ps2	6.81629	2.16352	7.60416	1.00361	1.33797	1.53223	2.23235	0.319815	18.2665	0.00422123	0.118079
ENSMUSG00000120328	0.511754	0.816943	0.480866	0.263167	0.255159	0.268829	1.29075	-0.12531	22.6532	0.0023783	0.105971
Gm48350	5.50206	2.06228	6.05831	1.3493	1.76855	1.52592	1.68358	1.44256	15.2749	0.00667842	0.124514
Gm48420	4.96603	3.5362	7.84551	1.94919	2.30222	1.96752	1.51878	1.23874	20.9007	0.00293917	0.112423
Gm48597	0.895889	2.0743	0.928829	2.81952	1.93639	4.30463	-1.13626	0.251478	6.81873	0.036517	0.196669
Gm2379	0.714029	0.553639	0.797859	0.131085	0.444838	0.228721	1.47359	0.205624	10.9632	0.0139471	0.145689
Gm17509	19.1344	2.09552	16.1944	1.54891	0.616336	1.67011	3.42672	4.10478	15.7629	0.00646354	0.124514
Gm26660	3.20407	1.09984	3.31611	1.26376	0.88158	1.24648	1.29863	3.6135	8.66655	0.0239398	0.170326
Gm49012	5.07388	0.336252	2.72164	0.245668	0.41022	0.757709	2.67036	1.40268	8.05515	0.0276312	0.179352
ENSMUSG00000120050	1.7663	0.172735	1.3902	0.120192	0.0388448	0.155696	3.54877	0.493764	14.4838	0.00788838	0.128139
Rpph1	0.0635407	0.164226	0.468458	6.26585	13.8308	5.625	-4.98732	0.499236	56.0353	0.000190239	0.0848825
Gm27222	1.42409	0	1.53113	5.02964	7.58045	6.19284	-2.47978	0.648467	9.24055	0.020863	0.162477
Gm16677	0.522182	0.275627	0.521895	0.833274	1.13707	1.06229	-1.06761	1.01975	12.1139	0.0111575	0.136983
Gm21451	0.248347	0.0849537	0.302915	0.896532	1.27788	0.89336	-2.11263	0.791755	22.4813	0.00245077	0.105971
Gm37847	0.446822	0.244968	0.162216	1.00851	1.03291	0.867443	-1.64746	-0.0445572	18.3854	0.00408768	0.118079
Gm27175	0.50172	0.172898	0.400721	1.78954	1.83715	1.987	-2.21655	-0.49448	33.4897	0.000813068	0.0971626
1700087I21Rik	1.36983	0.62999	1.45547	0.553682	0.233584	0.459909	1.59826	2.03483	12.9045	0.0099429	0.134386
Gm41293	25.4587	10.7814	33.2907	12.0305	7.55272	13.8255	1.18744	3.63989	6.88708	0.0370784	0.197806
G930009F23Rik	5.32083	1.75618	5.4999	0.543101	1.9454	0.678406	2.11945	2.94595	10.8145	0.0151587	0.147488
ENSMUSG00000120535	1.78257	1.48619	1.58977	0.904847	0.818827	0.435366	1.27573	-0.183493	16.028	0.00575666	0.124112
Gm18911	1.76004	1.2997	2.65581	0.12174	0.393452	0.337932	2.86093	0.303019	34.7263	0.000733508	0.0971626
Gm36329	11.3251	7.99885	14.8561	0.428132	3.97809	0.911133	2.79689	2.03784	13.5813	0.00915158	0.13242
Lncppara	0.753695	1.10078	0.834322	0.304104	0.666817	0.399997	1.07262	1.65113	12.0749	0.0112396	0.136999
Gm41381	3.23388	2.31343	3.61887	2.24149	1.29223	1.27805	1.04927	-0.190461	9.4634	0.0191303	0.158009
D030018L15Rik	0.128754	0.0950782	0.105942	0.173662	0.313369	0.262455	-1.06033	-0.268844	11.445	0.0126792	0.142187
ENSMUSG00002076913	7.37072	11.9064	10.5286	4.05947	2.06169	4.29277	1.61865	-0.348389	20.4909	0.00309462	0.113267
ENSMUSG00002076173	33.0713	40.8995	35.0655	102.589	235.467	70.0022	-1.79519	2.27964	16.0658	0.00603269	0.124112
Gm31814	0.767686	0.0583572	0.725313	0	0.0262468	0.0150288	5.28843	-0.0949107	18.9138	0.00405811	0.118079
Gm41442	0.556918	0.254893	0.759167	0.202861	0.373708	0.211731	1.12586	1.10966	5.93864	0.0474384	0.215766
Gm49599	0.155154	0.308468	0.318968	0.0751227	0.145674	0.176092	1.08449	0.0712792	6.81589	0.0365451	0.1967
Gm49600	6.72507	5.25912	8.32626	3.11541	2.39731	3.86183	1.23485	2.711	22.9519	0.00229701	0.105971
Cerox1	0.145978	0.116517	0.0791348	0.247726	0.262024	0.320071	-1.16868	-0.0697538	15.7457	0.00601266	0.124112
Rn18s-rs5	259.031	315.689	274.074	565.362	873.781	452.565	-1.04703	9.69976	20.4835	0.00330906	0.114976
Runx2os1	1.91946	1.68674	2.4529	1.28872	1.19745	0.68565	1.04859	0.358921	11.403	0.0127835	0.142492
Gm7334	2.62753	2.56397	2.39674	1.65949	1.30901	0.749531	1.13483	0.57006	14.2254	0.00767993	0.127962
Mir6978	24.8924	2.29772	23.5955	2.23831	2.1702	2.8995	2.93453	-0.667393	11.7038	0.012391	0.141375
Gm36201	1.00316	1.49864	1.03594	2.43315	1.94663	3.35631	-1.02932	2.41062	17.0907	0.00491156	0.121496
ENSMUSG00000117226	0.080709	0.327798	0.106256	0.70154	0.234549	0.83267	-1.72802	-0.530807	6.7838	0.0372215	0.198278
4930426D05Rik	1.14822	2.22575	1.28225	3.56406	2.94036	3.48528	-1.00774	2.8581	17.2567	0.00479445	0.121449
A330094K24Rik	20.9646	7.74625	18.8655	7.50367	9.28375	7.31072	1.11006	4.62053	8.50121	0.0248702	0.172552
Gm31621	3.78322	0.450034	2.91028	0.315513	0.426667	0.442519	2.73074	1.91407	13.333	0.00954524	0.13344
A930001C03Rik	2.17674	0.949743	2.12493	0.670934	0.570631	0.712293	1.55415	2.17052	19.4134	0.00365799	0.117615
Neat1	127.086	88.3973	143.59	31.8803	42.4544	36.4423	1.81642	10.7317	67.2668	0.000119322	0.0848825
ENSMUSG00002076852	397.655	265.732	404.196	97.786	146.353	120.226	1.67053	5.21721	50.9795	0.000259474	0.0848825
ENSMUSG00002075794	1165.68	804.634	1273.28	329.591	408.402	335.05	1.71575	6.34243	67.0495	0.000114913	0.0848825
ENSMUSG00002076763	4056.06	2869.75	4657.24	1108.51	1517.54	1172.19	1.72865	8.32465	57.8377	0.000186734	0.0848825
1700018L02Rik	6.61511	2.76171	5.61521	2.78955	2.06584	3.06885	1.04639	3.28207	8.63184	0.0238343	0.170288
Gm36043	0.892287	0.421322	1.47462	0.229515	0.349069	0.259837	1.86463	1.58492	15.1616	0.00682059	0.125104
ENSMUSG00000118513	5.67546	7.10981	6.77809	4.07052	3.12199	3.10306	1.03212	0.848621	26.1951	0.00160948	0.102783
4931408D14Rik	1.76202	0.0968954	2.04994	0.104877	0.0381323	0.101894	4.1394	1.28136	14.1194	0.00836884	0.130857
Gm47938	6.98042	1.77395	17.4955	0.980469	1.45566	1.59896	2.843	1.89795	12.3638	0.0113144	0.136999
ENSMUSG00000120608	7.89567	3.17273	9.06838	1.85441	1.45836	2.21918	1.99479	2.20476	21.4708	0.00286688	0.111161
Gm31356	3.70308	1.04105	4.34664	0.995042	0.713661	1.0897	1.83616	1.69936	11.4831	0.0131003	0.143365
Gm13267	0.951946	0.540084	0.684711	1.87551	1.70036	1.75792	-1.1639	0.172327	17.8821	0.0043848	0.119079
Fcnaos	0.26324	0.340182	0.404324	1.09147	0.522753	0.876075	-1.18645	-0.0365742	11.507	0.0125272	0.141565
6530402F18Rik	0.945248	0.874561	1.04398	0.559475	0.478853	0.496967	1.01346	2.0491	41.8704	0.000427718	0.0964443
Idi1-ps1	51.059	4.02102	42.3026	8.61126	3.617	5.90255	2.56573	3.7881	8.45011	0.0251674	0.173112
Gm13594	1.34987	0.678387	1.81664	0.842914	0.664709	0.536596	1.04142	0.959846	6.76652	0.037159	0.198113
4631405J19Rik	0.654036	0.123866	0.5248	0.100553	0.0860232	0.111648	2.26448	0.0655057	13.2757	0.00930204	0.132694
Gm13966	1.85154	1.00746	1.9982	0.383364	0.941637	0.85133	1.28557	0.0603098	8.72317	0.0226338	0.167118
ENSMUSG00002075710	39.7493	12.9269	35.904	6.35156	9.37131	8.27891	2.014	0.62477	18.3781	0.00412627	0.118079
4930417H01Rik	1.82608	0.388677	1.2077	0.597238	0.458881	0.362849	1.40427	0.69175	6.3016	0.04276	0.20806
E130215H24Rik	6.97236	2.06428	4.35663	1.22284	2.21758	1.40806	1.59443	1.57673	10.8103	0.0147495	0.147118
Acss2os	6.54166	1.16603	7.15712	1.38604	1.47498	2.02695	1.74657	1.13482	7.20581	0.0338122	0.191479
Gm11476	0.180709	0.259475	0.222048	0.674042	0.255286	0.502843	-1.00556	-0.436607	6.2206	0.0431321	0.208323
ENSMUSG00000120668	2.88559	2.04641	3.89162	1.43974	0.930623	1.59861	1.27866	0.377155	13.5011	0.00868834	0.130857
Gm14341	0.63817	0.903243	0.896181	2.19971	1.05094	2.938	-1.23109	-0.0193092	8.75428	0.0224703	0.16654
Gm43549	0.548442	0.807182	0.561587	1.43038	1.29388	2.61744	-1.37894	1.67987	18.4088	0.00407447	0.118079
Gm22935	59.2493	6.80038	41.311	10.223	8.32605	4.99447	2.32388	1.27279	9.32729	0.0206495	0.161567
Gm43401	0.617345	0.930753	1.13785	3.02228	2.56403	1.55803	-1.29252	-0.547774	12.1251	0.0111342	0.136901
BC021767	1.43491	1.86892	1.32237	4.00624	2.71214	3.92188	-1.0995	2.18247	27.6221	0.00139204	0.102452
Gm20632	90.2147	16.8799	92.1366	13.9131	10.8054	15.9931	2.42532	6.65958	14.5974	0.0077461	0.128139
ENSMUSG00002076697	787.573	158.303	818.932	123.423	97.2579	142.175	2.41651	5.67194	15.3756	0.00685646	0.125207
Gm20633	1.99043	0.675438	1.86072	0.61591	0.42967	0.75893	1.45947	1.6402	10.0766	0.0171462	0.153341
Gm20634	2.37255	0.779796	2.31917	0.719347	0.544018	0.910543	1.4646	1.9709	9.87059	0.0180531	0.155867
ENSMUSG00002076967	14.1005	3.60643	14.4836	4.77668	1.19518	4.10612	1.81759	0.076187	7.09603	0.0344622	0.192496
Gm43618	33.4614	10.2696	31.0157	1.04132	3.33359	1.90879	3.70217	5.6089	34.9355	0.000826048	0.0971626
4930480G23Rik	0	0.0664191	0	1.70516	0.137228	3.33761	-6.37035	1.43506	16.5538	0.00574886	0.124112
Gm10599	0.461477	0	0.253535	1.38718	1.49843	1.14743	-2.31884	0.866634	7.19725	0.0341973	0.192053
Gm46851	2.17083	0.130481	4.26867	0.0529612	0.0513496	0.058805	5.44166	0.980763	18.0219	0.0046756	0.120776
Gm12610	0.167584	0.0686676	0.172019	0.0357329	0.0665195	0.0460238	1.58948	0.552576	13.0304	0.00946137	0.133376
Gm12648	2.2556	1.75692	2.47735	1.00485	0.534279	0.791806	1.59443	0.0403214	25.5982	0.00171355	0.102783
Gm830	2.36716	3.06644	1.19087	0.0959725	0.337314	0.199804	3.47542	2.14035	44.3856	0.000403423	0.09429
Gm26716	34.1407	18.5567	35.4241	14.0905	15.3012	15.7022	1.09082	3.23856	15.9365	0.00597636	0.124112
Gm13010	7.68674	0.442895	1.71457	0.102724	0.149398	0.285148	4.3314	0.639052	13.9653	0.00858376	0.130857
AI507597	2.72693	1.2764	3.08691	0.788387	1.55063	1.47564	1.025	0.846588	5.80704	0.0487907	0.218441
ENSMUSG00000120844	1.29892	0.341932	0.967979	0.269163	0.432237	0.429616	1.3406	0.736447	6.89002	0.0363806	0.196385
4833413G10Rik	21.4569	3.44588	17.0191	5.2231	4.77812	6.17554	1.50994	4.28378	5.92023	0.0484224	0.217392
Gm5106	143.512	43.8073	145.994	9.40458	14.9449	14.8139	3.21972	6.43491	38.736	0.000619881	0.0971626
G630022F23Rik	0.307368	0.0649976	0.298712	0.0938028	0.0454742	0.110663	1.57535	-0.683769	5.92113	0.0473132	0.215556
4931431C16Rik	2.01583	0.622528	2.15142	0.653078	0.610591	0.707875	1.41503	1.68628	9.08481	0.021271	0.162865
Gm15477	0.452318	0.237463	0.360395	0.113684	0.110225	0.21404	1.38939	0.180605	12.565	0.010264	0.134386
Gm42793	1.32755	3.68223	2.20815	0.934118	1.02096	0.320586	1.74751	1.02274	11.7466	0.0122909	0.140863
Tbx3os1	1.42524	2.54506	1.50928	5.98064	4.29101	5.70485	-1.44855	3.78173	37.0404	0.000633943	0.0971626
Gm42838	25.9486	10.8595	30.8493	7.84682	6.34004	5.80844	1.88784	2.73673	21.2847	0.00300001	0.112666
Gm5873	4.22123	0.491446	4.73128	0.359053	0.193404	0.797343	2.95916	1.04592	10.4682	0.0162462	0.151205
Lncpint	0.675179	0.413462	0.754476	0.170289	0.160322	0.147975	2.06679	1.79836	55.9647	0.000180975	0.0848825
2210408F21Rik	1.51633	0.79123	1.59136	0.469186	0.547351	0.490312	1.49646	2.97662	25.6343	0.00176815	0.102783
Gm44186	0.81019	0.304582	0.678771	0.0927205	0.0973908	0.102952	2.73537	0.0562414	38.5677	0.000542918	0.0971626
Gm45053	2.8632	0.98529	2.62369	1.25933	0.858006	1.31325	1.04742	2.09164	5.91675	0.0477418	0.216109
ENSMUSG00000121008	1.89584	0.670392	1.54723	0.0791583	0.508467	0.0769062	2.73979	0.868641	11.7286	0.0127142	0.142397
Gm26588	0.438951	0.230446	0.235973	0.196666	0.116269	0.13315	1.13825	0.0814507	9.2668	0.0199871	0.160016
Gm839	0.63789	0.31268	0.486505	1.10762	1.48782	0.871131	-1.13853	0.622455	11.0556	0.0136914	0.14535
Gm44421	0.514623	0.235982	0.36717	1.09716	0.911803	1.33424	-1.44003	-0.0873361	16.9445	0.00501773	0.121667
Gm44981	0.667652	0.188737	0.6922	0.251709	0.116719	0.157969	1.69336	-0.430289	8.69903	0.022858	0.167787
0610040F04Rik	10.1536	2.87525	13.2149	2.89783	3.27952	2.85519	1.67367	3.71109	9.897	0.0182767	0.156038
5031434C07Rik	0.605898	0.0968655	0.356902	0.104845	0.044474	0.160069	1.92504	-0.297294	6.75826	0.0377037	0.1993
Gm15543	34.6057	21.8738	36.2493	13.3018	9.06775	12.419	1.53541	3.87628	35.0008	0.000764914	0.0971626
Gm15767	11.1393	1.84049	7.99223	0.426879	0.82778	0.785032	3.49669	2.6917	24.5094	0.00214347	0.105187
Gm4673	14.8515	13.6089	15.1343	4.49924	8.83581	5.41996	1.33086	5.55753	28.4091	0.0014015	0.102452
Gm32633	2.41014	1.41166	3.69121	0.181898	0.211636	0.121182	3.97026	0.749669	71.1127	8.73739e-05	0.0848825
Gm20684	1.49354	1.93009	1.22893	4.86832	3.79785	3.6658	-1.30695	0.140968	27.0662	0.0014719	0.102783
Gm45102	35.0281	6.11296	58.5895	9.23008	7.21711	8.87105	2.11748	4.21954	8.23071	0.0264983	0.176672
Gm44570	5.33609	3.43378	6.22994	1.45957	2.51953	1.76679	1.50663	3.72164	24.8604	0.00195129	0.104356
Gm16638	2.9128	1.3693	4.02258	1.17683	0.953395	1.26671	1.41835	4.24478	12.6818	0.0106896	0.135756
Gm20663	2.523	2.5973	4.17733	0.538327	0.39146	0.996212	2.39447	-0.0673481	31.6716	0.000951733	0.101441
Gvin-ps4	0.197284	0.342358	0.332454	0.0709585	0.160532	0.131314	1.36428	-0.342157	12.7093	0.00999806	0.134386
ENSMUSG00002075544	40.2319	33.7348	73.587	21.9083	20.3045	33.2689	1.09295	1.34854	8.51742	0.0238534	0.170288
Gm31135	29.9364	2.22233	19.6703	0.132651	0.520888	0.228296	6.00445	4.89966	29.2221	0.00134433	0.102452
Gm2448	28.283	0.468588	12.1302	0	0.22129	0.211183	6.67027	2.04854	16.9479	0.00543134	0.122833
Gm26714	31.0717	17.9481	30.1021	12.5913	10.6012	13.7096	1.22161	5.03105	24.082	0.00214934	0.105187
Gm17484	5.15507	2.01695	5.88926	1.66933	1.67024	1.9009	1.44752	3.64805	12.8956	0.0102948	0.134386
Gm16178	3.2036	0.696444	3.7801	0.439726	1.06587	1.01137	1.75107	0.312544	6.87891	0.0365013	0.196669
Gm10638	1.87317	0.760552	2.19865	0.458074	0.476319	0.641302	1.74816	1.83755	16.8052	0.00531659	0.122424
Gm45812	192.349	57.9816	187.965	82.8407	50.0389	68.4942	1.25354	4.39465	6.85068	0.0374373	0.198646
Gm15894	0.225543	0.215432	0.234966	0.452643	0.558561	0.74246	-1.2537	-0.201556	20.2664	0.00318432	0.114034
Gm15655	123.367	55.6028	134.07	36.4386	49.2931	29.1908	1.57336	5.01208	16.9764	0.0054093	0.122833
Gm10614	0.335429	0.340585	0.220801	0.720527	0.584876	0.707004	-1.06132	0.33033	18.792	0.00386653	0.117652
Gm42047	19.4116	35.8933	20.3602	49.3095	43.2819	88.3491	-1.16346	7.89229	11.6717	0.0128506	0.142492
4732419C18Rik	2.29381	0.672384	1.753	0.5517	0.199169	0.46269	2.09116	1.90849	13.7233	0.00878465	0.130857
Gm45866	4.72638	0.614884	4.38492	1.03158	0.193586	1.18236	2.1636	0.481312	5.9818	0.0475718	0.21588
Gm31718	2.17434	0.418781	2.31209	0.30706	0.552903	0.182647	2.36401	1.03915	10.8383	0.0148816	0.147293
A630001O12Rik	6.73482	0.408157	6.02684	0.506748	0.264561	0.616766	3.39118	2.49199	11.8325	0.0124702	0.141375
1700110K17Rik	9.38548	16.8172	9.24903	36.7775	17.3679	31.0286	-1.17016	4.34712	12.2163	0.0114676	0.137784
Gm16130	4.64192	2.15242	2.17564	0.835666	0.810238	1.22311	1.76443	2.51179	21.9078	0.00272096	0.109582
Gm7265	2.54092	0.164554	3.14174	0.0182158	0.0824204	0.0471935	5.42154	1.91324	20.5487	0.00337183	0.114976
4933433G15Rik	0.737072	0.606143	0.648389	0.35147	0.295338	0.32521	1.14713	-0.0717668	25.1687	0.0017939	0.102783
Gm17041	31.2294	8.91363	51.5156	8.70089	5.93973	15.5758	1.73798	3.33827	6.63673	0.0396435	0.202593
ENSMUSG00000121068	475.281	118.689	388.858	121.127	102.736	106.4	1.70469	8.19788	11.9641	0.0121699	0.14037
Gm39465	0.530853	0.106773	0.462569	0.0953441	0.0840391	0.0697744	2.2764	1.22974	14.4578	0.00776354	0.128139
ENSMUSG00000120693	1.11302	1.11421	1.41579	0.575589	0.589965	0.346941	1.37721	0.231179	23.9976	0.00203946	0.104763
mt-Ti	14.688	14.4257	19.7627	4.62259	10.159	5.47483	1.38001	-0.228942	14.3641	0.00750457	0.127321
mt-Tq	158.445	154.582	149.964	59.2994	98.4384	68.1703	1.14598	3.05401	33.253	0.000829557	0.0971626
mt-Tm	358.976	341.282	331.363	145.149	223.798	171.089	1.04515	4.19754	39.8793	0.000492839	0.0971626
mt-Th	42.3542	35.186	54.6453	21.8987	31.6946	16.5624	1.03177	1.22728	11.6027	0.012297	0.140863
mt-Ts2	40.8825	26.638	42.4253	19.1015	26.5573	14.0061	1.00175	0.800601	9.82554	0.0176739	0.154639
mt-Tt	22.0847	14.0744	15.8917	2.85635	11.3854	8.80978	1.29058	-0.158131	7.00788	0.034706	0.193022
Tsix	1.31416	2.11208	2.31768	0.920258	0.54621	1.13836	1.24849	3.10665	14.8218	0.00719899	0.126624
G530011O06Rik	0.809076	2.7955	1.47555	0.625409	0.571729	0.882903	1.37388	1.52723	9.72205	0.0184887	0.156511

## Sheet: Sheet2
Geneid	Fasmut+ApoV1	Fasmut+ApoV2	Fasmut+ApoV3	Fasmut1	Fasmut2	Fasmut3	logFC	logCPM	F	PValue	FDR
Eya1	0.355224	0.191707	0.315352	0.0934556	0.171093	0.124404	1.0603	0.717655	11.238	0.0129714	0.132518
Gsta3	3.56536	5.95059	3.99609	1.58647	2.41198	1.84906	1.11944	3.79403	24.0701	0.00205012	0.0777394
Tbc1d8	7.72099	7.83144	8.23263	20.2463	7.14474	18.6833	-1.07038	5.96029	7.6298	0.0307575	0.181369
Stat1	17.5322	15.3766	14.9278	35.381	28.7416	41.8658	-1.25244	7.5335	56.1829	0.000185258	0.0500512
Cdk15	0.63639	0.926218	0.556556	0.0404258	0.376141	0.0819615	2.08086	0.15534	8.99729	0.0215589	0.157544
Igfbp2	13.8739	13.881	12.4202	2.2168	9.38845	2.44749	1.45781	4.03331	7.44888	0.0321789	0.184339
Wdfy1	1.94832	1.96103	3.0519	6.51385	2.64847	6.46364	-1.28266	4.64409	10.5611	0.0160183	0.141223
Efhd1	17.7302	22.9652	22.6239	68.0864	33.2079	68.7943	-1.53791	6.40345	24.2531	0.00222365	0.0790215
Klhl30	0.0476757	0.447298	0.106281	1.27299	0.661423	1.10664	-2.41244	0.984389	10.9254	0.0147633	0.138089
Per2	12.1887	8.11066	8.13258	4.17089	3.26084	4.89004	1.09992	5.29974	22.634	0.00247926	0.0812754
Serpinb8	0.163804	0.180097	0.188286	0.532629	0.29499	0.599934	-1.53546	0.720704	23.1505	0.0021719	0.0785287
Cdh19	0.349824	0.376632	0.297237	0.0757738	0.0856815	0.15712	1.55888	-0.00857166	21.4286	0.00266904	0.0836276
Tfcp2l1	0.369294	0.410727	0.386985	0.120268	0.244234	0.146461	1.11314	1.40298	19.2778	0.00352001	0.0901758
Klhdc8a	0.741699	0.782177	0.82191	0.194671	0.257707	0.301922	1.53422	1.15138	55.015	0.000179761	0.0500512
Nuak2	0.275506	0.391639	0.308831	0.868692	0.467751	0.786266	-1.2289	1.07643	16.6495	0.00510988	0.0982251
Rgs1	0.0635974	0.0607726	0.0827019	0.134216	0.294103	0.247379	-1.78604	0.0940297	27.4903	0.00135849	0.0713047
Niban1	8.5043	12.4763	8.94714	18.7095	15.5674	22.7524	-1.03468	6.76209	24.2376	0.00206966	0.0780285
Rgl1	9.71923	10.5079	8.4785	38.9895	11.5213	43.6637	-1.83302	7.188	13.9863	0.00860524	0.114547
Lamc2	0.555691	0.642144	0.515589	1.52292	0.511564	1.33842	-1.09505	2.80847	7.2074	0.0336958	0.187014
Tnn	0.36288	0.521243	0.525584	0.0418143	0.0810543	0.0321124	3.12618	0.616363	78.5249	6.00227e-05	0.0389725
Myoc	42.3089	23.8907	24.5653	13.0569	8.2851	18.7698	1.06544	5.48771	8.30569	0.0261281	0.17066
Fmo1	2.78001	4.09134	3.09541	1.3408	1.47508	1.73641	1.03037	3.91972	33.0577	0.000808295	0.0663214
Fmo2	3.57958	6.82216	4.33498	1.52861	0.65847	1.56192	1.85629	4.09201	20.7626	0.00331195	0.0900816
Selp	0.333719	0.282658	0.237132	0.0551176	0.166198	0.13122	1.1932	-0.126568	9.32033	0.019458	0.152333
Dpt	24.5166	22.0844	9.33111	3.245	7.29301	3.22887	1.94911	4.29547	17.8206	0.00484145	0.0965591
Hsd17b7	5.10233	4.25616	4.39002	59.5178	4.5778	44.8439	-3.11298	6.77001	13.1444	0.00991509	0.119815
Olfml2b	4.43318	7.61412	5.5358	15.4624	11.307	12.3244	-1.25443	4.89431	30.1673	0.00113965	0.0685945
Fcgr4	0.508098	0.763946	0.784163	0.710078	4.42129	1.54673	-1.74678	0.881859	7.59465	0.0302937	0.179722
Atp1a2	7.30284	6.17591	4.47813	2.48545	3.36451	2.49754	1.01441	4.9309	26.5912	0.00157915	0.074195
Ifi206	0.241111	0.11939	0.147811	0.398222	0.591811	0.342524	-1.48303	-0.038088	18.2615	0.00404576	0.0932012
Ifi213	0.599273	0.373145	0.401979	0.980877	1.60075	1.07873	-1.50318	2.54253	36.4639	0.000609646	0.0610726
Ifi208	0.420132	0.251832	0.179511	0.497293	0.662573	0.57908	-1.12919	1.21654	12.5849	0.0100261	0.119943
Ifi204	6.34132	6.81173	5.61807	51.9801	23.7004	68.8597	-3.06003	6.65309	55.5384	0.000225035	0.0500512
Ifi211	4.53774	5.32168	3.71295	27.185	15.6137	42.8431	-2.77104	4.93555	47.5893	0.000351026	0.0508582
Ifi202b	0	0.271401	0.0967303	1.24221	1.03418	1.68415	-3.45292	0.3866	20.1248	0.00336121	0.0901758
Ifi205	0.634634	0.592662	0.550184	1.31021	0.890485	1.73069	-1.2573	2.03408	21.414	0.00267385	0.0836276
Spta1	0.0607865	0.0554462	0.0529329	0.163143	0.0702761	0.22745	-1.57088	0.128084	12.0935	0.0109883	0.124232
Enah	13.1707	13.9544	13.3471	27.1624	19.0887	30.463	-1.02954	8.73283	29.448	0.00122133	0.0693483
Hlx	1.95024	1.3226	1.30608	3.66595	2.41473	3.69823	-1.20566	2.48198	21.8646	0.00253025	0.0816902
Hsd11b1	0.196314	0.284401	0.231689	0.877343	0.191018	0.883236	-1.57587	0.997348	7.53881	0.0306567	0.180957
Lrp11	1.92454	1.77979	1.68089	5.59813	2.83552	4.41582	-1.36538	3.41163	26.5422	0.00158708	0.074195
Fuca2	2.22702	2.44512	1.87505	4.76387	2.45742	4.9269	-1.00392	4.2909	11.6372	0.0126573	0.130839
Aig1	0.467093	0.586394	0.526584	1.54953	0.657985	1.31425	-1.26954	3.00555	14.631	0.00736968	0.110207
Rspo3	2.27181	3.39091	1.30152	0.767486	1.0342	0.695202	1.39354	2.27683	15.4211	0.00644243	0.104439
Edar	0.499405	0.432666	0.225669	0.100316	0.129638	0.133537	1.56571	-0.0712092	18.7933	0.00375879	0.0908277
Oit3	0.316938	0.144547	0.198713	0.727026	0.394602	0.964809	-1.79101	0.436933	16.2551	0.0054345	0.100076
Gm867	0.679586	1.32832	0.835461	1.33699	2.32504	1.87102	-1.03949	0.819357	10.7952	0.0141827	0.136648
Lss	2.26633	2.47106	2.56415	9.23937	1.64396	7.62811	-1.46503	5.57747	6.19227	0.0449304	0.213636
Adarb1	1.70936	3.20406	2.02058	5.73271	2.79555	6.96514	-1.27309	5.42923	10.0487	0.017784	0.147031
Palm	43.6603	39.5853	37.3658	13.5954	26.648	14.2997	1.06197	7.3452	19.4396	0.00383046	0.0913292
Pcsk4	0.655531	0.583884	0.721423	0.246688	0.309936	0.21471	1.25599	0.456699	34.886	0.000692695	0.0637072
Tbxa2r	0.294183	0.160003	0.331468	1.25694	0.204748	0.700857	-1.59603	0.023836	5.86345	0.0482976	0.220724
Glt8d2	0.182823	0.279229	0.22392	0.0772439	0.108896	0.0550071	1.43465	-0.110666	21.0278	0.00280548	0.085292
Stab2	0.277488	0.221334	0.325697	1.08558	0.574313	1.03243	-1.82004	2.40764	36.2622	0.000634276	0.0622145
Pmch	0.393245	0.691774	0.575297	2.65208	1.32894	1.52132	-1.82022	-0.0641206	22.4866	0.00234802	0.0803966
Mybpc1	0.325316	1.08097	0.208498	0.183576	0.0231447	0.119663	2.15789	0.593482	6.57067	0.0403845	0.202918
Hal	0.698886	0.785043	0.573154	0.146113	0.084969	0.131287	2.38205	1.16695	78.9873	5.89309e-05	0.0389725
Dcn	43.4311	35.8397	28.9507	11.5548	23.502	10.7541	1.16036	7.20415	14.2492	0.00824331	0.11415
Lum	27.172	22.0908	18.2558	6.47498	15.0231	6.69969	1.18308	5.26411	12.5162	0.0110687	0.124295
Lgr5	0.0597843	0.706736	0.453799	2.70352	1.3832	3.51611	-2.74078	3.96995	12.2018	0.0117129	0.127382
Kcnmb4	1.32915	1.06228	1.79633	0.2927	0.827429	0.33718	1.45783	1.63585	12.7123	0.0101132	0.120199
Ppm1h	0.873695	1.20854	0.995246	3.63329	1.12707	2.85695	-1.42405	4.22685	10.891	0.0150026	0.138831
Kif5a	9.79696	7.53886	9.06473	2.57791	5.19384	2.65632	1.25896	5.39945	22.4788	0.00264444	0.0836276
Rdh1	0.412207	0.38576	0.574321	8.32442	0.186624	9.18779	-3.8194	3.72189	10.1692	0.0173468	0.145598
Rdh16f1	1.1891	1.0615	1.22401	17.5068	0.445091	18.6933	-3.53053	4.28375	9.42189	0.020312	0.154085
Rdh9	0.649521	0.54524	0.537264	6.28411	0.240781	6.64459	-3.0602	3.23181	8.69391	0.0238811	0.164373
Sdr9c7	0.0646348	0.0884346	0.135082	0.787294	0.0689771	0.959198	-2.77333	0.223962	9.62423	0.019234	0.152225
Hsd17b6	0	0	0.234502	1.93043	0	1.56554	-3.98047	0.119627	5.8845	0.049049	0.222843
Gls2	0.0918497	0.165719	0.177193	0.408424	0.173421	0.327998	-1.17085	-0.249781	7.73916	0.0283706	0.175561
Apof	0.279499	0.337718	0.329237	3.39923	0.054232	2.86191	-2.86608	1.32468	6.65246	0.0395895	0.200892
Pla2g3	0.11499	0.196153	0.200995	0.746725	0.379301	1.03423	-2.18372	1.14157	25.1462	0.00181427	0.0751252
Inpp5j	0.134969	0.26381	0.161186	4.52202	1.46094	5.23489	-4.42693	3.39245	56.5429	0.00021363	0.0500512
Selenom	6.3973	7.21743	6.23465	13.8095	9.71002	13.9373	-1.02235	3.84776	31.7329	0.000908112	0.068061
Tns3	9.70236	11.2891	10.436	33.6571	13.6975	38.0261	-1.55749	7.88026	16.5276	0.00581066	0.100692
Efemp1	5.80791	8.98751	6.64825	42.4197	11.7275	48.0154	-2.37146	5.44375	19.21	0.00402377	0.0930969
Insyn2b	0.478708	0.896843	0.996687	0.343108	0.115668	0.21309	1.69591	1.47386	14.0571	0.00807333	0.113692
Tgtp2	3.77616	3.01114	2.33963	5.39508	5.22455	6.7649	-1.03287	3.72161	24.8083	0.00182553	0.0751252
Gpx3	126.692	176.492	109.181	1432.43	286.863	1213	-2.95062	10.0389	23.1715	0.0025026	0.0812754
Kcnab3	16.5433	24.79	18.9719	41.1191	23.4146	48.5022	-1.0175	6.39632	10.9668	0.0147812	0.138089
Pitpnm3	0.125039	0.0977601	0.123343	0.260209	0.216171	0.338767	-1.34522	0.982199	29.451	0.00112098	0.0685945
Slfn5	2.56858	2.36618	2.12455	4.99848	4.06616	5.14683	-1.11317	4.51058	60.6806	0.000133314	0.0500512
Slfn1	0.276527	0.205905	0.099072	0.445842	0.604262	0.60128	-1.60793	-0.435702	17.2224	0.00469408	0.095577
Nxph3	0.561297	0.676552	0.391023	0.135194	0.249586	0.0889937	1.72466	-0.383484	17.5458	0.00447865	0.0943692
Ttll6	0.165458	0.174141	0.164917	0.709458	0.122243	0.750678	-1.77826	0.52419	7.72123	0.0292821	0.177753
Hoxb9	1.52572	1.5731	1.61824	3.87435	1.36364	4.27443	-1.13207	2.65245	7.20217	0.033699	0.187014
Krt19	2.35527	4.7174	6.97975	1.61719	1.65213	1.38965	1.49648	2.52268	16.1194	0.00582186	0.100692
Meox1	5.4973	4.2291	3.6562	9.72535	6.83067	8.66916	-1.02048	3.86591	23.6112	0.00209594	0.0782019
Cd300lg	1.12995	1.1008	0.779674	5.98383	1.45469	4.21779	-2.07382	2.79839	15.7822	0.00648758	0.104503
Nags	0.224867	0.432763	0.209672	0.55709	0.479947	0.605546	-1.01559	0.318735	9.32638	0.0194315	0.152333
Adam11	1.35953	0.927526	0.854201	0.135869	0.462058	0.158164	1.99876	1.86218	18.2582	0.00430067	0.093649
E030025P04Rik	1.79876	1.60216	2.56962	0.752115	0.947651	0.623814	1.27294	0.598187	23.4054	0.00210885	0.0782019
Slc9a3r1	7.3954	9.39079	8.95371	21.4909	20.0844	21.1154	-1.38373	4.85072	147.405	8.0865e-06	0.0293709
Tmem104	2.03389	2.0897	2.65277	5.67194	4.89221	5.29598	-1.32808	4.14581	91.5292	3.70889e-05	0.0361209
Unc13d	3.116	2.26396	3.21444	26.8758	2.54719	19.2028	-2.62735	5.53956	11.0454	0.0145562	0.137795
Sec14l1	8.91024	9.32773	9.81054	23.8116	8.96496	25.2604	-1.16552	6.71682	8.93025	0.0226373	0.160931
Aatk	0.243428	0.335073	0.252223	2.07253	0.461021	1.3777	-2.35231	2.56255	18.2944	0.00453991	0.0949072
Sdc1	38.8893	38.824	34.5466	141.541	28.9792	129.954	-1.54166	8.07425	7.52933	0.0315363	0.182709
Lratd1	0.934399	1.55019	0.933544	2.23021	1.73897	2.86614	-1.10489	2.91225	14.898	0.00696982	0.108419
Kcnf1	0.123007	0.328588	0.53129	0.10158	0.0984533	0.148221	1.38558	0.14631	6.89057	0.0356302	0.191824
Cys1	0.873046	0.942614	0.667282	0.343318	0.195213	0.411309	1.26131	0.784591	15.3682	0.00622915	0.103099
Rsad2	0.611503	0.504659	0.530131	1.07543	1.11785	1.24532	-1.16364	1.91051	57.7849	0.000154804	0.0500512
Nampt	12.0686	13.0847	11.7616	35.638	11.0032	24.9741	-1.07187	6.54357	6.88235	0.037236	0.195449
Nrcam	0.242547	0.952476	0.494617	2.06671	6.524	2.04306	-2.71654	4.79057	17.4745	0.00507857	0.097908
Coch	1.73567	1.17779	1.21142	4.52987	1.17952	8.9972	-1.96391	3.29176	8.13163	0.0272267	0.173037
Dact1	10.2722	11.5724	10.6277	38.1245	15.1133	37.4937	-1.59737	6.30837	19.058	0.00410392	0.093649
Lrrc9	0.144081	0.127668	0.179333	0.867257	0.266519	1.34262	-2.58066	1.97767	18.9264	0.00414702	0.093649
Akap5	3.12568	2.56752	2.10481	0.867335	1.0364	1.10042	1.27769	3.6039	53.5289	0.000195323	0.0500512
Sptb	5.41337	3.21813	5.39536	1.06128	3.37049	1.46707	1.17593	5.30908	7.51867	0.0316205	0.182709
Acot4	0.132398	0.169648	0.101457	2.82752	0.133443	2.66454	-3.92568	2.82929	13.8859	0.00874898	0.115081
Zdhhc22	0.268913	0.331139	0.550768	0.0555176	0.100443	0.11256	1.99627	-0.152933	24.8909	0.00178505	0.0750449
Lgmn	18.6386	31.5405	22.4357	116.835	76.327	118.415	-2.20811	7.25569	65.4316	0.000139437	0.0500512
Serpina3f	0.310833	0.0921806	0.107523	0.477971	0.343153	0.587312	-1.60674	-0.346718	9.89281	0.0171474	0.145153
Ighg2c	0.0740424	0.0578893	0.0309486	0.12229	1.50132	1.07064	-4.08678	-0.588991	17.2575	0.00492372	0.0974241
Akr1c18	2.3996	36.3773	12.512	6482.98	240	6852.78	-8.17317	11.5003	22.4375	0.00271861	0.0841126
Akr1c13	5.5971	6.34324	5.59477	16.34	6.75858	16.6477	-1.2962	3.81173	13.0504	0.00996734	0.119943
Idi1	11.4637	11.0488	11.6967	58.2119	7.18935	47.8	-1.85139	6.47654	7.0577	0.0355644	0.191663
Epdr1	21.022	20.183	18.4633	76.8542	28.6083	75.6922	-1.71784	6.82318	19.5388	0.00385736	0.0913292
Sfrp4	54.7874	66.25	45.1573	947.918	282.192	1014.26	-3.87356	10.7753	52.5381	0.000264242	0.0500512
Gpr141	1.43803	1.63828	0.992629	4.43798	1.69248	5.2531	-1.6018	3.98637	12.6963	0.0107207	0.122677
Elmo1	2.62035	2.2943	2.11061	7.63087	2.64231	9.23446	-1.59202	5.83793	12.2931	0.0115208	0.12639
H4c12	0.629361	0.861104	0.591892	3.37825	1.93097	5.02917	-2.41358	-0.488733	28.3457	0.00124755	0.0695218
H4c9	0.540194	0.844691	0.959619	2.23048	0.792667	2.82638	-1.43577	0.0972684	8.0489	0.0263843	0.171608
H1f3	0.0264459	0.0361838	0.0276349	0.428594	0.0635007	0.389948	-3.39701	0.389189	20.4171	0.00323926	0.0892884
H2bc6	0.325722	0.336672	0.249218	1.05314	0.483111	1.34027	-1.7757	1.55261	19.3369	0.00365506	0.0903763
H1f4	0.585012	0.556817	0.499684	1.99544	0.570026	2.02284	-1.60734	1.07753	10.7203	0.0148699	0.138294
H2bc4	13.589	12.8157	12.354	34.928	22.5912	32.3503	-1.32043	4.65993	48.4507	0.000280784	0.0500512
Slc22a23	0.503508	0.414698	0.398426	2.99313	0.623473	3.1796	-2.49395	3.17299	16.734	0.00563982	0.100276
F13a1	1.27805	0.990688	1.31801	0.342786	0.652811	0.421202	1.25642	2.4783	27.6354	0.00133879	0.0708681
Fbp1	0.475903	0.34953	0.373729	1.35765	0.353974	0.943866	-1.27627	0.220433	6.67084	0.0377761	0.196796
Ube2ql1	0.587466	0.61719	0.475757	1.67523	0.509383	1.24346	-1.14876	1.247	6.91035	0.0358578	0.192326
Ell2	1.29868	1.27701	1.27356	3.337	1.53518	3.77473	-1.28281	4.38957	14.2038	0.00830432	0.114162
Wdr41	4.75384	5.6036	5.29278	44.6099	15.9973	54.3658	-2.99464	7.01744	41.4	0.000521065	0.0554414
Sv2c	0.12146	0.102876	0.0592299	0.585099	0.0918142	0.306194	-1.92242	1.11246	8.15146	0.0268571	0.172429
Naip5	1.27348	1.09522	1.59294	0.420658	1.06206	0.402024	1.00293	2.32927	7.06337	0.034589	0.189671
Naip1	0.195084	0.925545	0.274277	0.0292912	0.0946317	0.0539878	2.91465	0.569562	15.8743	0.00609273	0.101822
Elovl7	0.134561	0.148243	0.194298	0.717236	0.156655	0.912344	-2.02922	0.696197	10.3784	0.0160367	0.141223
Depdc1b	0.835265	0.824897	0.422629	0.254125	0.492605	0.223042	1.0312	0.781506	7.06696	0.0337865	0.187202
Emb	2.58032	3.03722	2.54332	35.068	3.73605	30.5622	-3.21261	6.54413	16.6155	0.00573706	0.100692
Nek10	0.089074	0.0809786	0.0450242	0.133431	0.108322	0.173413	-1.06073	0.384913	9.94059	0.0169711	0.144809
3425401B19Rik	1.02198	1.38451	1.13421	0.396514	0.83678	0.41235	1.03067	2.25954	12.4121	0.0104294	0.121647
Gch1	1.20546	1.16658	1.19155	5.62267	1.54206	4.88884	-1.878	4.07181	15.7366	0.00653222	0.104557
Ccnb1ip1	0.756035	0.163062	2.39732	0.0861157	0.0278216	0.109122	3.70025	0.181373	12.0234	0.0120601	0.128426
Rnase1	0.197944	0.0386902	0.0413688	1.18511	0.158432	1.50643	-3.55034	-0.759963	12.9658	0.00974798	0.119625
Myh6	0.649572	0.330966	0.283714	1.00353	0.556906	1.40807	-1.35317	2.29116	8.88219	0.0222732	0.159833
Ephx2	115.611	141.818	118.546	401.408	209.679	497.255	-1.67243	9.2995	25.8175	0.00188823	0.0760949
Lgi3	0.547684	0.723513	1.12094	0.311918	0.403089	0.258709	1.21041	1.14074	15.7102	0.00590145	0.100953
Hr	0.319274	0.166414	0.160142	1.10444	0.355867	1.06371	-2.09511	1.93304	16.3011	0.00578723	0.100692
Nudt18	2.20574	2.48955	2.12583	6.30454	2.97928	6.74407	-1.34633	4.11503	17.1591	0.00521065	0.0985506
Scel	0.362832	0.345012	0.344305	1.49005	0.408137	1.05228	-1.609	0.817375	11.6699	0.0121957	0.128938
Slitrk1	0.229008	0.214857	0.160813	0.0605172	0.127084	0.0906278	1.03795	-0.285533	10.4834	0.0151253	0.139283
Cldn10	0.511553	0.70362	0.427643	0.226868	0.222412	0.129771	1.41664	-0.00949357	19.3952	0.0034651	0.0901758
Prlr	13.027	12.4345	12.5864	31.6708	10.6798	30.7494	-1.05882	8.1796	6.71076	0.0389743	0.199379
Gm21973	16.5919	13.5619	14.6154	47.5597	10.463	47.2212	-1.35839	3.20774	6.0486	0.0467931	0.217357
Cdh9	1.05421	0.585633	0.776924	0.217644	0.370077	0.174183	1.58835	0.908936	22.0137	0.00248492	0.0812754
Basp1	18.8883	18.025	15.5449	44.9278	32.648	27.9778	-1.10907	5.74545	33.8044	0.000826336	0.0664659
Ropn1l	1.07721	0.822156	1.07204	2.90169	1.0401	5.07497	-1.73076	1.01644	9.51829	0.0192506	0.152225
Cmbl	11.5658	13.9884	12.8387	47.9123	12.2693	49.6116	-1.63659	5.1794	10.0615	0.0177369	0.146945
Spag1	3.92343	5.42526	3.84948	9.37875	4.03689	13.6799	-1.15463	6.26048	6.82898	0.0377654	0.196796
Rims2	0.744219	1.02149	0.711022	2.27493	1.58844	2.54422	-1.47771	3.97645	38.0123	0.00058522	0.0602246
Lrrc6	0.32978	0.663005	0.393837	1.65346	1.2192	2.0347	-1.92099	1.19181	32.1343	0.000876259	0.067597
Tmem71	0.386084	0.822075	0.645508	2.42854	2.27927	1.45037	-1.81715	2.03137	32.714	0.000846399	0.0673763
Col22a1	2.41637	1.26573	1.99994	0.43389	0.853875	0.730709	1.40289	3.54253	20.2411	0.00331197	0.0900816
Scx	4.57392	5.49797	4.95848	15.8561	4.3722	9.44692	-1.09837	3.93632	6.03913	0.0469195	0.217778
Mb	2.41831	3.36988	2.79178	21.465	1.14116	18.4169	-2.38506	3.68918	6.67697	0.0393293	0.200256
Apol6	3.89621	4.73145	3.95507	31.7201	1.62475	26.8568	-2.38647	5.82906	6.49657	0.041299	0.204929
Apol7b	0.211509	0.228362	0.151555	1.50545	1.09635	1.94693	-3.04722	1.13568	94.3957	3.36456e-05	0.0361209
Apol7e	1.53534	2.31333	1.98049	13.972	7.76924	17.6661	-2.86663	4.23855	65.8651	0.000132234	0.0500512
Csf2rb	0.823003	0.98892	0.92204	3.16145	1.23465	3.84274	-1.70894	3.77926	16.5019	0.00583242	0.100737
Miox	0.698739	1.51105	0.671122	3.90412	1.09472	5.28374	-1.95153	1.92557	9.42418	0.020302	0.154085
Pdzrn4	0.280041	0.251384	0.264453	1.49462	5.01412	3.1771	-3.68385	3.07502	71.5626	9.91141e-05	0.0469613
Endou	0.268252	0.167784	0.127075	0.406128	0.267189	0.483156	-1.16422	-0.247919	9.12424	0.0203425	0.154147
Wnt10b	5.1313	27.8065	8.75418	46.5465	48.0442	60.5157	-1.99464	6.83355	10.7637	0.0153842	0.139781
Fmnl3	9.05347	10.2162	8.6759	27.1969	13.9865	28.0029	-1.41928	6.37698	24.2658	0.00222062	0.0790215
Cela1	4.23631	4.21088	3.38126	16.692	2.96472	12.3614	-1.55985	4.12019	7.0279	0.0358414	0.192326
Krt7	0.424812	1.03452	1.61846	0.382443	0.587127	0.254399	1.25282	2.32822	6.06055	0.0463969	0.216835
Prr13	16.0124	19.78	20.1511	69.1005	30.1014	66.7784	-1.68264	5.89006	24.4032	0.00218823	0.0788922
Ppl	10.4903	23.1659	10.1419	3.22583	8.2234	2.21133	1.61211	6.01484	8.61716	0.0243044	0.165596
AU021092	4.59323	5.49898	5.6697	9.92731	16.0266	9.81781	-1.26761	3.56989	42.4326	0.000391321	0.0511958
A930007A09Rik	0.247181	0.193256	0.216967	0.357217	0.263787	0.592561	-1.00401	0.384015	8.16238	0.0255346	0.168987
Camk2n2	0.627411	0.72837	0.365558	1.00484	0.75072	1.86653	-1.18985	0.286703	7.32951	0.031522	0.182709
Adipoq	0.746483	6.46162	0.237728	0.0293548	0.0189675	0.243473	4.44794	0.86268	8.77352	0.0234522	0.163088
Gm37419	1.93777	5.05008	2.51987	10.3125	2.29772	18.8436	-1.83926	-0.216486	5.85458	0.0484904	0.221261
Fbxo40	0.284735	0.528716	0.47606	1.27121	0.37983	1.15119	-1.23646	1.96465	6.39296	0.0416836	0.205904
Upk1b	0.481737	1.31365	1.88589	0.601584	0.426327	0.482866	1.17967	0.884018	6.05181	0.0455377	0.215181
Tigit	0.267084	0.438516	0.223274	1.16897	0.940592	1.30088	-1.96357	-0.471193	32.5137	0.000847469	0.0673763
Abi3bp	5.29228	4.52587	3.91785	1.66453	2.29586	1.9244	1.13031	4.58276	59.0338	0.000145022	0.0500512
Vgll3	6.37121	5.81328	5.82005	2.81616	2.69905	2.64788	1.04203	4.93841	161.138	6.0614e-06	0.0293709
Cyyr1	1.23636	1.36365	1.31041	47.9138	2.02625	31.4704	-4.5072	7.05648	17.8349	0.00483201	0.0965433
Runx1	3.1434	4.23703	3.63112	1.08216	2.93417	0.972436	1.07198	4.97939	6.90407	0.0370233	0.195053
Sh3bgr	33.1749	74.6344	35.9146	108.642	95.6834	124.762	-1.29727	6.97498	15.179	0.0071133	0.109141
Bace2	1.30085	1.01463	1.27999	10.3673	0.803723	6.75949	-2.44619	4.88191	8.78162	0.0234092	0.163016
Unc93a2	0.100014	0.130325	0.055739	0.757095	0.0355777	1.08463	-2.84192	0.224308	7.58198	0.0311249	0.181977
Acat2	4.38029	4.60145	4.72645	17.5605	3.02714	13.4738	-1.43661	4.38298	5.92094	0.0485357	0.22141
Smoc2	15.8796	11.2033	14.9929	32.584	43.1593	29.7651	-1.41764	7.43468	70.74	9.23849e-05	0.0460708
Caskin1	4.97325	3.90857	4.25783	28.9656	5.63626	24.2595	-2.28526	6.55632	15.231	0.00705627	0.108798
Msln	0.384518	0.663895	1.09827	0.264615	0.290665	0.207282	1.4032	0.600571	12.5215	0.0101439	0.120276
Fbxl16	2.09389	3.25278	2.59704	11.07	2.74574	12.1702	-1.83042	4.39063	10.8327	0.0151757	0.139437
Mapk13	1.16881	1.21843	1.10086	0.52765	0.532197	0.551498	1.01312	1.43064	48.2395	0.000267207	0.0500512
Cyp4f14	1.16688	2.60208	2.01881	7.23132	2.84789	7.60627	-1.72412	3.28905	13.758	0.00893665	0.115826
Angptl4	7.61791	6.06438	5.77728	16.0107	17.8276	15.483	-1.43763	5.36472	145.476	8.43794e-06	0.0293709
H2-Aa	1.78369	2.80427	2.09619	4.66444	3.15184	4.81012	-1.0237	3.63881	17.5825	0.00464849	0.0953194
Cdsn	0.293294	0.394125	0.229861	0.703907	0.821621	0.669626	-1.34575	0.528034	29.216	0.00114644	0.0685945
Trim40	0.614138	0.816269	0.693091	0.346559	0.0983096	0.241482	1.4919	0.21913	12.3327	0.0105056	0.121647
Slc5a7	0.330515	0.754828	0.363553	0.179567	0.297027	0.185342	1.05273	1.00815	7.6861	0.0287915	0.176669
Plin4	15.0092	22.3454	16.7512	30.1074	29.2755	42.0516	-1.00989	7.38258	22.8217	0.00244061	0.0812754
Nrtn	1.58355	1.23808	1.12323	0.634041	0.665733	0.401716	1.12109	-0.0117863	15.9567	0.00567915	0.100587
C3	20.1591	28.8097	8.88901	211.192	9.72791	179.85	-2.91875	8.68282	7.49494	0.0318089	0.183194
Nudt12	2.84993	4.04213	3.37553	10.1002	4.05916	9.83861	-1.33951	4.6866	12.767	0.0105879	0.122267
Txndc2	23.4704	25.7674	22.6359	61.5838	24.4276	47.4938	-1.00649	6.11425	9.03554	0.0221108	0.159377
Dlgap1	0.506268	0.498798	0.506952	1.19192	0.828722	1.14125	-1.17062	3.82825	47.0983	0.000287049	0.0500512
Srd5a2	3.36443	7.77178	6.44332	1.32604	1.51779	0.61684	2.26488	2.47547	29.1079	0.00126282	0.0696265
Tmem178	1.05648	6.15538	4.31914	14.6404	19.522	10.8158	-2.04397	4.02159	12.5933	0.0109179	0.124045
Ttc39c	3.39641	3.71126	3.2052	10.8801	4.09169	10.254	-1.406	5.45653	13.9475	0.00866033	0.114844
Chst9	0.964542	0.95257	0.732061	0.209612	0.379231	0.405662	1.31502	0.267988	19.3921	0.00346655	0.0901758
Stard4	3.51523	3.4423	3.77613	8.9881	3.26839	9.15931	-1.11396	4.93541	7.96525	0.0283348	0.175549
Cystm1	0.28802	0.256712	0.2793	0.689762	0.350402	0.587442	-1.09604	0.860465	13.6723	0.00825652	0.114152
Gm4951	0.992938	0.718277	0.512003	0.942589	2.21832	1.52546	-1.16106	1.62789	10.5032	0.0151952	0.139514
Iigp1	2.52068	2.14214	1.38484	3.0493	4.41741	4.39486	-1.06692	4.13717	18.5756	0.0040969	0.093649
Slc6a7	1.33273	1.28158	1.16774	3.26642	1.48311	3.69907	-1.27619	2.85232	13.2447	0.00931831	0.117779
Onecut2	0.00604782	0.368817	0.0834205	9.19581	2.1347	10.6321	-5.66981	5.99425	21.8137	0.00292184	0.0859443
Mapk4	0.159088	0.163473	0.117794	0.855823	0.155224	0.491209	-1.8942	0.889293	9.93666	0.0175909	0.14651
Lipg	6.56964	9.21054	6.44072	187.472	44.1882	232.762	-4.50661	8.64675	46.254	0.000380709	0.0511605
Loxhd1	0.06068	0.0927277	0.0714784	0.455545	0.170722	0.350548	-2.22538	0.913343	28.6342	0.0012233	0.0693483
Pstpip2	2.09787	2.71453	2.05189	6.02887	2.83209	7.21646	-1.3426	3.20151	13.6578	0.00872588	0.115081
Mbp	1.77661	2.33166	1.90676	5.10028	2.33826	5.36859	-1.20393	4.76339	12.6414	0.0108251	0.123231
Syt12	0.948302	1.05323	1.02613	3.60452	1.30048	3.21053	-1.53896	3.40543	15.8609	0.00632847	0.103778
2010003K11Rik	0.0841305	0.230218	0.105496	8.04179	0.426467	4.97807	-5.07471	1.5336	19.841	0.00371229	0.0906409
Pcx	7.15747	8.73719	9.03558	24.2952	8.26658	20.0671	-1.19403	5.97255	9.10162	0.0217886	0.158102
Slc25a45	3.55468	3.92561	3.52135	8.84313	5.32985	8.27131	-1.13705	3.97295	27.4271	0.00143286	0.072633
Tm7sf2	2.77616	2.52791	3.23885	7.90432	2.68901	6.87287	-1.14953	4.28794	8.1563	0.0270673	0.172612
Ms4a10	0.558394	0.151852	0.263844	2.28558	0.233181	1.57051	-2.23398	-0.101519	6.93362	0.0359518	0.192339
Prune2	0.229766	0.326189	0.202187	4.81447	0.518796	3.70246	-3.69766	5.11913	20.73	0.00332511	0.0900816
Ostf1	8.59798	7.96905	8.18348	19.7023	9.70871	20.3796	-1.12099	6.01626	14.2777	0.00820518	0.113913
Nmrk1	2.39529	3.04319	2.10807	6.32426	2.4852	5.93459	-1.08147	3.80986	8.12366	0.0272785	0.173205
Trpm6	0.308443	0.78064	0.507723	9.34566	3.31201	8.61027	-3.84294	4.93969	51.3352	0.000282477	0.0500512
Slc1a1	0.0832338	0.0418343	0.0820061	0.532697	0.133238	0.796328	-2.95484	1.29137	18.0867	0.00460172	0.0949072
Spata6l	0.267188	0.32574	0.227147	0.863884	0.410792	1.0684	-1.62975	1.57539	17.7553	0.0044943	0.0944718
Rln1	0.0140217	0.0109628	0.0117217	0.544225	0.059855	0.38416	-4.81656	-0.56393	24.5488	0.00197081	0.0770765
Cd274	1.41632	1.23979	1.09903	4.00689	1.85861	5.94122	-1.77182	3.27949	17.2265	0.00523407	0.0985506
Cpeb3	1.23487	1.38996	1.32014	5.05507	1.04578	6.89343	-1.84457	4.43822	8.48312	0.0250678	0.168041
Rbp4	0.98692	1.0574	0.519466	0.301854	0.507107	0.333816	1.08388	-0.21477	8.97227	0.0210644	0.156605
Slc35g1	2.21551	1.79832	2.12173	7.65892	1.61385	5.85906	-1.42515	4.08241	7.02859	0.0358349	0.192326
Entpd1	7.57906	8.44305	7.57876	19.8045	11.6042	21.8433	-1.28409	6.18836	25.646	0.0018769	0.0759907
Loxl4	0.79234	0.655923	0.754909	0.139524	0.379263	0.168486	1.61595	1.02233	20.5393	0.00298432	0.086763
Cyp17a1	0.69141	0.471268	1.34866	0.827177	46.0595	21.0139	-4.82064	5.03577	13.4424	0.00942317	0.118213
Sorcs3	0.240975	0.282606	0.23886	0.136457	0.13593	0.0812164	1.01932	0.439659	16.1238	0.00553456	0.100229
Il2ra	0.167616	0.258738	0.122158	0.688545	0.256849	0.457918	-1.46505	0.961556	10.6969	0.0147826	0.138089
Il15ra	2.22484	2.36534	1.89221	8.66218	2.41556	6.89043	-1.58949	4.22176	11.8936	0.0123933	0.129556
Hnmt	7.50643	5.52169	7.05229	25.2309	6.87057	26.1242	-1.65777	4.57303	10.7335	0.0154765	0.139819
Clic3	2.66794	2.67375	2.27087	16.524	1.88949	21.7438	-2.52865	3.07912	9.84064	0.0185746	0.149673
Fcna	2.3759	1.56428	1.4187	0.177026	0.571922	0.339879	2.22867	0.569552	28.5725	0.00122012	0.0693483
Ntng2	0.645923	1.19759	0.899953	2.21999	1.50993	2.30805	-1.24227	2.58242	19.4119	0.00349969	0.0901758
Cstad	3.63483	3.90364	1.75304	0.49478	1.47062	0.744759	1.71133	1.29468	13.8875	0.00828211	0.114162
Prrx2	0.475631	0.949241	0.742908	0.857913	2.73829	1.30501	-1.23896	1.22762	7.49503	0.0308157	0.181464
Lamc3	15.1437	12.8828	15.5298	6.32278	5.46157	5.66435	1.21871	5.93418	120.537	1.54501e-05	0.0342033
Aif1l	60.4252	60.5409	56.8087	23.1903	24.7648	21.5383	1.25889	7.35579	358.805	4.39628e-07	0.00770712
Gtdc1	0.783287	0.711649	0.729861	1.98655	0.849126	1.48675	-1.07186	3.14606	11.7206	0.0122514	0.129152
Slc38a11	0.670599	1.17301	0.983426	0.314438	0.479122	0.397902	1.15776	1.53888	20.7059	0.0029217	0.0859443
Chrna1	0	0.0175014	0	0.767154	0.0119444	0.36627	-5.91132	-0.0765357	13.2409	0.00975211	0.119625
Frzb	0.394298	0.278636	0.177488	0.425803	0.501709	0.65209	-1.00156	0.448593	8.68185	0.0225399	0.160629
Ypel4	4.7137	4.07446	2.66102	1.34148	2.43502	1.50067	1.03442	2.85293	13.3029	0.00907389	0.116453
Madd	3.35786	3.81018	4.00848	9.71981	4.40219	9.16514	-1.17222	5.73496	13.8929	0.00873884	0.115081
Chrm4	0.95453	2.09228	1.43917	0.74603	0.60028	0.518883	1.16883	0.642802	12.3885	0.0103969	0.121512
Fjx1	0.704868	0.538847	0.340454	0.155223	0.267457	0.107287	1.50978	0.168038	13.7181	0.00819139	0.113913
Fmn1	0.360306	0.56579	0.497753	1.14352	1.04763	1.57437	-1.50613	3.82932	41.3775	0.000455662	0.053133
Rasgrp1	0.219152	0.370099	0.293127	0.521215	0.406943	0.833919	-1.1051	1.35636	10.6127	0.0147434	0.138089
Gpr176	0.151085	0.177187	0.157878	1.02933	0.241853	1.18815	-2.45974	1.02815	17.0643	0.0050878	0.097908
Plcb2	2.61189	2.20207	2.53493	14.2012	1.65177	7.1157	-1.76853	5.1063	6.43113	0.0420461	0.206491
Sptbn5	1.16681	0.87603	0.901466	5.54132	0.955249	2.70563	-1.76599	4.60605	8.61934	0.0242922	0.165586
Tmem62	1.71552	1.66224	1.42186	5.45484	1.69776	4.45793	-1.3932	3.23703	10.617	0.0157946	0.140627
Slc30a4	2.86105	3.15054	3.34247	9.40634	2.85258	8.07571	-1.23851	4.79651	8.21939	0.0266653	0.172228
Cpxm1	40.0371	30.261	30.6434	9.94305	19.2793	10.3384	1.26913	5.80809	24.2591	0.00217252	0.0785287
Adra1d	1.25375	0.82865	1.16695	0.672448	0.165523	0.413139	1.23888	0.544852	6.86117	0.0359149	0.192339
Prnd	1.353	0.968182	0.766824	0.429251	0.717869	0.302506	1.01493	1.28027	8.5476	0.0232916	0.162809
Acss1	7.13519	9.36737	7.56536	30.1587	12.8813	20.5668	-1.51285	5.94797	21.7171	0.00295507	0.0862074
Fam110a	0.756259	0.860825	0.911126	2.47973	2.11261	3.55483	-1.79371	2.02131	54.2357	0.000187713	0.0500512
Srxn1	5.7794	7.506	5.92284	20.5498	8.96357	18.4479	-1.43288	5.01507	18.478	0.00442969	0.0936864
Bpifb6	0.0882387	0.126479	0.086059	3.10904	0.172639	2.98832	-4.4837	0.986142	17.2736	0.00522333	0.0985506
Ccn5	1.00783	2.56336	1.56771	44.5845	11.0957	68.8938	-4.71139	5.44936	37.1613	0.000704702	0.0637072
Bmp7	1.36803	1.47544	1.33253	3.69682	1.47297	5.14519	-1.42411	3.32245	10.359	0.016686	0.143359
Nkain4	4.17999	3.12869	3.74276	0.71982	1.71244	0.979972	1.61958	1.57098	28.2706	0.0012568	0.0696265
Cp	4.61599	6.10455	3.99182	17.7967	5.95021	20.9606	-1.72134	6.60756	12.9714	0.0102163	0.120415
Nlgn1	0.120695	0.164423	0.0917252	0.0453051	0.0897725	0.0361849	1.07448	0.323278	7.77495	0.0281152	0.175108
Mgarp	363.224	475.784	417.754	128.697	292.95	115.856	1.14747	9.24661	11.4616	0.0134375	0.134584
Trim2	1.1197	1.04351	1.02018	5.37961	0.873975	4.75719	-1.91415	5.59514	9.21675	0.0212419	0.156977
Gm43738	33.1428	32.8966	34.4422	289.758	27.5361	274.703	-2.68499	8.30826	11.0818	0.0144535	0.137688
Fdps	20.6487	20.4764	21.5039	190.407	16.9564	179.873	-2.7549	8.36225	11.1328	0.0143115	0.136931
S100a1	80.9563	94.4307	79.0304	193.787	111.872	191.239	-1.07488	6.46624	19.9202	0.00359002	0.0902743
S100a13	29.4541	33.0932	25.0819	68.6895	40.4084	82.7919	-1.24177	5.08797	18.6772	0.00425033	0.093649
S100a2	0.0630978	0.192396	0.0949462	3.77252	1.22553	4.99888	-4.9176	2.82343	50.7308	0.000292267	0.0500512
S100a3	0.0459645	0.0646865	0	0.607326	0.166779	0.769579	-3.89542	-0.288509	18.7134	0.00402124	0.0930969
Gm42674	11.6672	71.8561	22.4512	109.301	134.905	102.111	-1.79626	5.09563	8.31854	0.0260493	0.170463
S100a4	8.91019	54.8107	17.2514	83.4728	103.251	77.9497	-1.79656	5.09656	8.35211	0.0258451	0.170065
S100a6	8.47496	16.6775	10.372	22.4343	32.3066	26.1544	-1.27736	4.7469	24.0547	0.00212478	0.0782019
Tchhl1	0.023761	0.0557318	0	0.981098	0.0760718	0.578657	-4.40136	-0.579844	14.6651	0.00737179	0.110207
H2bc21	3.42881	4.15302	4.0333	13.0823	3.0793	11.3006	-1.36252	4.13363	7.03358	0.0357883	0.19222
H2ac19	76.2849	84.3938	76.4796	411.801	75.6056	419.234	-2.05764	6.70323	11.1119	0.0143695	0.137281
H2ac18	1.00526	0.884195	0.350152	3.83944	1.02809	4.04835	-2.12467	0.232445	11.4592	0.0128471	0.132011
H4c14	0.391516	0.659299	0.490944	1.52954	0.899918	1.8909	-1.59246	0.746565	19.7867	0.00328993	0.0900816
Hjv	0.0726185	0.132478	0.0404712	1.85904	0.0774972	0.644765	-3.49092	0.0704037	9.8792	0.0184247	0.149587
Sycp1	0.393439	0.377762	0.323133	0.171002	0.0589292	0.178603	1.27636	-0.100991	9.74618	0.0177035	0.146812
Tafa3	0.120426	0.0599162	0.0732165	0.388755	0.233667	0.174967	-1.7668	-0.259851	17.0915	0.00478505	0.0962546
Cyb561d1	1.37059	1.45644	1.31521	3.66254	1.53477	3.37162	-1.16371	3.46458	12.0275	0.011657	0.127098
Elapor1	0.837117	0.797567	0.891844	8.9933	0.523549	9.00209	-3.00337	4.53487	10.0968	0.0176077	0.14651
Tlcd4	0.243144	0.489872	0.304891	22.159	0.984689	21.8658	-5.55676	5.99543	21.9785	0.00286625	0.0858945
Alg14	5.46427	6.41978	5.57669	14.2826	6.20826	15.0364	-1.13967	4.4975	10.7432	0.0154469	0.139819
1110002E22Rik	0.0490999	0.255282	0.15187	1.53876	1.10037	2.23642	-3.50555	3.20965	37.4712	0.000688629	0.0637072
Ifi44	0.696825	0.582379	0.522263	0.939229	2.06424	1.34102	-1.35384	2.66712	24.0022	0.00199617	0.0770765
Ptgfr	8.48105	21.662	10.5228	253.952	59.8158	246.814	-3.90477	9.47147	32.26	0.00103982	0.0685363
Gdf6	0.194581	0.108665	0.0464755	0.355806	0.207654	0.349056	-1.51638	-0.324295	8.81206	0.0218622	0.15844
Ttpa	4.10961	2.29976	2.859	0.778702	1.13397	0.808671	1.67846	2.78228	45.2926	0.000323859	0.0508582
Fam205a4	1.14702	0.715571	0.824731	0.314103	0.412255	0.23067	1.40323	1.32557	26.7979	0.00145785	0.072633
Fam205a2	0.925049	0.820976	0.694937	0.19614	0.406885	0.318703	1.31901	1.144	23.2129	0.00215625	0.0785287
Phf24	1.27932	1.53404	1.72673	0.475556	0.743355	0.545855	1.275	2.88967	47.6792	0.000276718	0.0500512
Cd72	2.85474	2.66937	2.63232	3.93306	11.0992	4.2851	-1.31665	3.97518	11.7797	0.0126577	0.130839
Abca1	38.5975	26.9772	47.6887	13.054	13.1084	13.4506	1.41592	8.02173	51.7166	0.000245348	0.0500512
Pakap	20.1765	20.2545	18.9567	50.657	20.6902	38.5586	-1.00034	8.44486	9.64293	0.0193694	0.152333
D630039A03Rik	0.294888	0.325489	0.594541	0.701912	2.87857	0.778874	-1.89637	1.40067	9.61653	0.0192658	0.152277
Tnc	9.25651	25.4249	13.2401	83.3521	68.8521	60.5603	-2.24938	8.43224	35.0798	0.000826511	0.0664659
Cdkn2a	0.586401	0.687708	0.665289	1.07228	2.14559	1.05193	-1.20765	0.318712	14.555	0.00710896	0.109141
Cdkn2b	0.635699	1.8362	1.59428	59.4815	14.6611	48.218	-5.01295	4.94095	54.0746	0.000243132	0.0500512
Jun	22.8672	19.5634	20.0428	46.2277	26.2187	50.9257	-1.09236	6.65211	16.8225	0.00554365	0.100229
Tmem61	0.164624	0.16952	0.214823	0.0530528	0.0771295	0.0458362	1.55999	-0.372586	30.6847	0.000998714	0.0685363
Glis1	0.12121	0.126356	0.08444	0.511603	0.165285	0.353609	-1.75242	-0.159926	14.05	0.00773808	0.11202
Podn	0.482854	0.737052	0.278711	0.113927	0.343529	0.166237	1.20353	0.614345	5.95717	0.0466684	0.217187
Tex38	0.153024	0.382849	0.38377	1.31423	0.391931	1.86332	-2.05817	-0.574396	10.3228	0.0157418	0.140453
Fam167b	5.29805	4.56245	4.66436	11.6248	8.46732	7.81083	-1.04386	2.78758	30.9174	0.000977616	0.0683534
Sdc3	14.7828	14.4544	15.4757	36.5724	17.7616	36.82	-1.13998	7.11103	14.8465	0.00749242	0.110844
Kdf1	0.103174	0.225863	0.15525	0.860537	0.275263	0.722379	-2.04035	0.00844369	15.712	0.00591482	0.100953
Runx3	0.196243	0.138087	0.147648	1.26811	0.272255	1.50842	-2.79214	1.64043	18.5867	0.00432146	0.093649
Padi2	0.220333	0.287108	0.180098	0.380078	0.668829	0.536582	-1.28896	0.964095	22.2038	0.00242867	0.0810992
Hspb7	1.6842	1.84349	1.17082	0.49777	0.936515	0.593651	1.1311	1.63352	16.7415	0.00503992	0.097908
Tmem82	0.904065	0.745302	0.544978	1.81821	1.00418	1.74114	-1.16954	2.2081	14.5753	0.00714694	0.109239
Slc25a34	0.625118	0.33062	0.414989	1.35889	1.02029	1.37825	-1.5679	1.2415	29.7706	0.00108752	0.0685363
Agtrap	19.8632	21.392	17.8887	44.1134	23.7515	50.999	-1.11868	7.00075	14.3525	0.0081065	0.113692
Angptl7	1.8093	2.77579	1.52203	0.263118	0.631475	0.433004	2.12482	1.41646	34.8656	0.000697092	0.0637072
Tnfrsf9	0.207398	0.521706	0.286451	7.99014	5.38893	4.03516	-4.1778	3.11388	100.552	3.32256e-05	0.0361209
Per3	7.24754	5.81222	4.9781	2.79528	2.12377	3.13403	1.05724	5.37137	25.9374	0.00171513	0.0748688
Slc35e2	4.18916	5.43833	5.58699	15.808	6.54254	17.5403	-1.50626	5.95231	15.3371	0.00694185	0.108274
Ttll10	1.47209	1.64695	2.01842	0.47304	1.11744	0.487502	1.23489	2.24856	13.6378	0.00858257	0.114526
Isg15	6.00534	4.53143	4.0279	5.30524	22.6916	10.1237	-1.45905	2.63283	8.64566	0.0240894	0.164732
Pex1	4.56013	4.84391	4.83253	24.2349	3.19964	18.6004	-1.81724	6.74804	7.30042	0.0334112	0.186622
Cyp51	12.7312	13.092	14.1378	72.7131	11.2192	62.957	-2.0017	7.15248	9.63902	0.0193855	0.152333
Abcb1b	27.316	106.668	31.1379	260.345	91.3874	243.849	-1.96589	10.0272	8.68738	0.0239167	0.164446
Gm21698	0.368667	0.365103	0.356136	0.0879517	0.148631	0.143403	1.42264	-0.378635	27.0769	0.00141672	0.072633
Dpp6	1.70764	1.96768	1.42089	0.515479	1.135	0.543131	1.13974	3.88748	14.3076	0.0078142	0.112273
Cnpy1	0.230215	0.232352	0.220445	0.107155	0.120607	0.082823	1.04602	0.00567125	21.9522	0.00250349	0.0812754
Fgfr3	0.545217	0.439678	0.518849	1.48382	0.49402	1.23436	-1.21478	2.53524	8.91671	0.0220717	0.15924
Zfyve28	0.345405	0.333397	0.278053	1.15504	0.213885	1.19101	-1.54779	1.8187	6.352	0.0429736	0.208921
Acox3	1.55737	1.39251	1.32863	4.27347	1.86207	4.26906	-1.39669	4.85222	16.9555	0.00546374	0.100161
Hs3st1	12.1074	9.94798	8.50201	2.74502	6.16676	5.15997	1.03103	4.03586	12.9272	0.00985771	0.119815
Tmem156	0.133518	0.255175	0.142622	2.36447	0.245396	2.28064	-3.3147	1.67188	14.948	0.00737396	0.110207
Klhl5	5.39456	6.56446	6.45196	14.7605	6.48448	16.0831	-1.13439	6.06423	10.4584	0.0163531	0.141963
Cnga1	0.252162	0.297242	0.201071	0.897022	0.442985	0.566859	-1.45269	1.53679	20.751	0.00290505	0.0859443
Txk	0.0358486	0.0648144	0.0561906	0.101764	0.253452	0.0852568	-1.5375	0.160993	10.894	0.013903	0.136464
Epha5	0.0615863	0.041272	0.0625166	0.101717	0.125188	0.0937392	-1.0485	0.486296	19.3422	0.00348976	0.0901758
Cxcl9	0.325531	0.229062	0.319758	0.914009	0.382141	1.14581	-1.60641	0.81473	13.5136	0.00855711	0.114526
Shroom3	4.86936	4.20979	3.73761	9.40258	6.4363	10.7662	-1.16127	6.46897	27.0965	0.00154588	0.0740458
Spp1	6.49372	6.10178	7.91871	11.0818	25.3834	15.37	-1.42003	4.32543	25.727	0.00177659	0.0748688
Gbp4	1.9095	2.02044	1.30605	3.42152	2.96405	4.58644	-1.17248	4.36562	24.0715	0.00209419	0.0782019
Gbp10	1.1661	0.97116	0.69403	1.40782	2.26569	2.4453	-1.20822	2.55577	19.7492	0.00334303	0.0901758
Cplx1	4.45153	3.87488	3.73071	1.74082	1.97443	1.70669	1.05718	2.66504	73.4263	7.39991e-05	0.0447337
Trpv4	0.246896	0.249531	0.372522	0.437614	0.803301	0.439955	-1.02872	0.823431	11.4805	0.0123649	0.129556
Oasl1	0.508218	0.29433	0.314707	0.590675	0.944111	0.673274	-1.0754	0.570989	13.5163	0.00848394	0.114448
Bicdl1	0.912915	1.35582	1.28639	2.99252	1.86766	3.62249	-1.36416	3.6615	22.0405	0.00265759	0.0836276
Oas2	0.727915	0.336294	0.617734	1.13393	2.51289	1.27581	-1.63243	2.30894	17.7693	0.00457883	0.0949072
Oas1a	0.572935	0.621013	0.566039	0.709701	2.54298	0.901782	-1.29836	0.908338	7.55794	0.0302803	0.179722
Hip1r	16.8008	18.6044	16.5315	45.5094	14.2541	56.9494	-1.28748	7.72941	7.0847	0.0353159	0.191085
Scarb1	45.4748	39.076	40.3354	148.406	37.1956	143.467	-1.51749	9.36794	8.90097	0.0227867	0.161403
Upk3b	1.23768	2.02776	2.49366	0.780921	0.831086	0.64559	1.25724	2.23322	22.622	0.00231064	0.0795833
Elfn1	0.388297	0.961356	0.452479	1.2049	1.29338	0.913393	-1.00609	1.88636	7.87243	0.0279483	0.174945
Slc29a4	0.437386	0.529712	0.688266	0.177057	0.274571	0.14359	1.40055	0.141645	20.9391	0.00283692	0.0854538
Slc46a3	1.66763	1.67076	1.50261	8.49372	1.98214	9.33989	-2.15672	3.39341	14.4804	0.00794142	0.11283
Akr1b7	0.555665	0.149807	0.352394	0.664573	1.00196	0.816602	-1.34002	-0.330739	8.83108	0.0217654	0.158065
Tmem139	0.122867	0.192125	0.189624	0.647812	0.221898	0.920682	-1.94143	0.106581	12.6194	0.010084	0.120015
Pdia4	353.484	395.333	368.571	641.628	713.605	755.149	-1.01573	10.3499	137.792	1.00522e-05	0.0293709
Zfp786	0.439194	0.530999	0.545052	1.47693	1.2998	1.6092	-1.63419	2.45251	101.263	2.69325e-05	0.0361209
Ccdc126	5.45446	5.27119	4.99201	15.4135	4.59829	15.5009	-1.29593	4.40734	8.02229	0.0279483	0.174945
Inmt	2.31644	1.54722	0.282135	0.126684	0.26194	0.175123	2.79387	0.337938	13.1028	0.00958638	0.118981
Ccser1	0.0458548	0.0896278	0.0532406	0.2251	0.0434982	0.242343	-1.5561	0.276539	5.79665	0.0492579	0.223255
Gadd45a	20.7603	25.0323	19.4139	61.3141	39.9147	57.4054	-1.3889	6.06852	46.3988	0.00033651	0.0508582
M1ap	0.166445	0.268942	0.129867	1.73189	0.698666	1.43561	-2.87367	0.795716	39.605	0.000488063	0.0541533
Dok1	2.19751	2.63054	2.06538	5.67997	4.63729	5.93369	-1.34002	2.96286	63.4441	0.000116282	0.0500512
Fbln2	2.19634	1.60873	1.06943	3.08656	3.62276	3.24917	-1.12688	3.99616	20.689	0.00311175	0.088627
A730049H05Rik	13.0439	9.80816	9.69147	96.154	16.5753	56.5289	-2.49963	7.02804	16.5894	0.00575874	0.100692
Lrrn1	36.5522	37.0529	34.4052	8.38171	19.3836	10.0013	1.43587	6.46358	25.6416	0.00192248	0.076251
Bhlhe40	13.4072	8.01874	8.26862	29.114	8.85197	36.7998	-1.45226	6.39482	7.3943	0.0326249	0.18517
Ssu2	1.46711	1.32061	1.00053	15.7342	0.46352	8.43271	-2.83214	3.6597	7.26467	0.0337172	0.187056
Irak2	2.0584	1.99645	1.59054	3.7075	2.55885	4.21692	-1.00158	3.59526	19.5939	0.00346653	0.0901758
Tmem72	0.604446	1.02113	0.496936	0.191166	0.353788	0.170736	1.49246	3.00507	17.1008	0.005061	0.097908
Tuba8	0.151847	0.305281	0.272014	1.1644	0.509297	0.775916	-1.84536	0.349465	20.0367	0.0031841	0.0888862
Usp18	1.17007	0.969833	0.860471	1.65643	3.14516	2.30986	-1.33252	2.25482	30.1069	0.0010537	0.0685363
A2m	0.0873987	0.125731	0.111055	2.8379	0.186541	2.30936	-4.1578	2.81039	18.2044	0.00459526	0.0949072
Gm7298	0.226635	0.189554	0.198272	15.3338	0.354354	17.3762	-5.88246	4.79023	18.489	0.00442324	0.0936864
Mug1	0.127617	0.143013	0.213368	1.03982	0.472128	0.893521	-2.42165	1.54089	41.675	0.000420581	0.0512147
Mug2	0.643243	0.574159	0.582542	3.05437	1.51021	2.67204	-2.11976	2.83473	52.8553	0.000217927	0.0500512
Ptpn6	6.95531	7.51997	7.28634	17.8389	13.471	13.6865	-1.14971	4.98444	69.5165	8.76988e-05	0.0460708
Kcna5	1.20924	0.78451	0.88901	2.10344	1.38201	1.91236	-1.01549	2.01715	16.5521	0.00518529	0.0985506
Klra2	0.478486	0.414543	0.216216	0.672802	1.31108	0.747978	-1.3806	0.323203	13.1422	0.00906347	0.116404
Mgst1	50.2119	46.2074	45.054	110.803	69.5906	106.641	-1.1281	7.19191	31.3833	0.00102626	0.0685363
Pik3c2g	0.807328	1.36411	0.551756	12.7115	0.659445	15.2423	-3.51976	6.13667	10.7348	0.0154725	0.139819
Irag2	1.49562	1.92375	1.56287	14.2584	6.80917	23.6228	-3.28071	5.13305	47.2265	0.000358782	0.0510884
Itpr2	4.21024	4.76193	4.44147	15.5219	3.58881	11.8298	-1.32537	6.8097	6.92335	0.0368359	0.194626
Pnma8a	2.35849	1.37476	2.08199	0.639307	1.3001	0.762719	1.02396	2.52532	11.4951	0.012614	0.130772
Fosb	0.0943587	0.0737734	0.0953145	0.12987	0.234962	0.388975	-1.62214	0.162469	14.1677	0.00758511	0.11109
Exoc3l2	2.43862	2.34145	2.13568	5.70836	2.80464	4.77227	-1.05351	3.78652	14.8241	0.00712422	0.109141
Atp1a3	2.20815	4.09381	2.38664	40.0355	7.78172	46.5772	-3.56278	6.74238	25.2765	0.0019962	0.0770765
Ceacam1	1.04843	1.15353	1.05316	3.79486	1.27226	3.63879	-1.53739	3.57602	13.4049	0.00948333	0.118525
Cox7a1	8.48754	7.10221	9.54993	50.7306	11.31	44.7616	-2.21014	3.61191	15.8085	0.00646196	0.104439
Dmkn	2.70981	4.07969	3.4167	0.212682	0.693091	0.596526	2.68163	2.08061	44.304	0.000379142	0.0511605
Lsr	8.3173	18.6602	14.8129	35.033	29.6673	34.2291	-1.34447	5.69517	22.1121	0.00282222	0.085292
Fxyd7	3.4356	1.46766	2.19105	1.11146	0.793759	1.10515	1.11363	0.256822	9.17214	0.0201217	0.153605
Htatip2	7.68852	9.68049	7.58308	21.972	9.68041	18.0799	-1.10712	4.68424	12.1161	0.0118571	0.127967
Gas2	0.816039	0.999295	0.895879	1.908	1.55811	2.19982	-1.16761	2.83263	42.0077	0.000403114	0.0512147
Homer2	0.661225	1.2605	0.915312	2.96309	1.97374	3.21024	-1.628	4.56446	30.0047	0.00123024	0.0693483
Sh3gl3	1.02863	0.915306	0.674621	0.309744	0.612549	0.272476	1.05892	1.45512	10.6269	0.0146817	0.138089
Nlrp10	1.82017	3.4938	2.13207	7.07452	2.86716	5.33352	-1.148	4.12409	8.2226	0.0266451	0.172228
Ric3	0.493138	0.64558	0.541675	2.23033	0.639476	2.3107	-1.74383	3.34077	12.5655	0.010972	0.124232
Insc	0.145159	0.2373	0.165475	0.730138	0.514023	0.652788	-1.88646	0.669965	46.5251	0.000297738	0.0500512
Fank1	0.790054	1.11018	0.90144	6.68302	0.820344	2.84381	-2.00592	2.39522	7.98968	0.0281684	0.175108
Adgra1	0.0182288	0.042756	0.0380968	0.489238	0.175081	0.686705	-3.84781	0.49512	37.8919	0.00058744	0.0602246
Spef1l	2.98488	2.65193	2.91802	1.46674	1.46108	0.919909	1.0602	2.03731	28.2163	0.00126355	0.0696265
Irf7	2.54161	1.64663	1.61391	3.27447	6.04905	4.29397	-1.31947	3.62747	25.0956	0.00186448	0.0758436
Dusp8	0.201602	0.23249	0.20224	0.645128	0.182874	0.740287	-1.42525	0.917738	7.7971	0.028615	0.176083
Tnfrsf23	0.0743414	0.135621	0.129473	0.255799	0.165283	0.264025	-1.11146	-0.447209	10.1645	0.0161759	0.141662
Mrgpre	0.691778	0.663319	0.545571	1.17489	0.98898	2.06615	-1.26596	1.98628	16.1122	0.00559723	0.100276
Dhcr7	4.70479	4.57902	5.06536	29.1202	2.64327	24.4568	-2.09688	6.14971	7.10759	0.0351071	0.190743
Mcf2l	1.50666	1.39819	1.76838	3.6811	1.95487	3.16077	-1.02289	4.89077	16.1136	0.00588268	0.100953
F10	0.790906	0.709711	0.63112	8.92125	1.03587	11.3406	-3.45031	3.48905	16.8882	0.00551643	0.100229
Myom2	0.260616	0.221102	0.241045	1.39892	0.547374	0.837668	-2.05908	2.4226	32.0385	0.000960156	0.0683534
Nek5	0.771005	1.79516	1.06242	0.342839	0.497298	0.264367	1.63937	1.2019	19.3994	0.00347367	0.0901758
Tcim	13.8023	11.6311	11.6975	32.5884	18.6043	31.6573	-1.26777	5.20277	27.1061	0.00154369	0.0740458
Bag4	1.78015	1.8066	2.01921	5.38444	1.97796	6.05127	-1.37691	4.516	11.0419	0.0145661	0.137795
Star	214.723	208.56	131.779	1976.72	181.843	1962.19	-3.01764	11.7094	12.474	0.0111524	0.124657
Pdgfrl	1.60179	1.35057	0.81393	0.330692	0.955253	0.406342	1.08791	1.50242	6.25981	0.0430196	0.20906
Tenm3	2.10756	1.83899	1.7819	0.663308	1.11818	0.627708	1.16639	3.77711	31.0785	0.000978595	0.0683534
Msmo1	8.4134	8.89239	9.13399	36.6758	7.9341	36.6238	-1.74115	6.82893	9.70228	0.0191262	0.152225
Nat1	0.391495	0.519017	0.412655	1.5181	0.617613	1.20473	-1.44732	0.254126	14.306	0.00741049	0.110215
Csgalnact1	0.674712	0.678236	0.531808	2.34812	0.668609	1.24703	-1.29488	2.42821	8.10043	0.0270532	0.172612
Pde4c	0.0789512	0.123455	0.0366671	0.213706	0.159149	0.196945	-1.34812	-0.305254	9.73338	0.0177532	0.146945
Cyp4f18	0.370492	0.713818	0.519886	2.43671	0.36714	2.18518	-1.75681	1.11131	6.5956	0.0399777	0.201683
Ces1d	0.383355	1.4095	0.588977	0.059893	0.199026	0.110391	2.63515	0.167687	17.7028	0.00456992	0.0949072
Amfr	18.1949	17.7459	18.468	56.786	20.4506	59.023	-1.44114	7.07249	12.8231	0.0104842	0.121647
Ces2e	0.272824	0.412389	0.364916	1.45694	0.592011	1.05199	-1.66998	0.970652	19.5229	0.00340668	0.0901758
Elmo3	1.52834	1.47025	1.48961	3.65258	1.96174	3.11955	-1.07113	2.97327	18.7534	0.00382024	0.0913292
Plekhg4	0.873729	2.41718	1.09374	11.9774	7.97584	14.7924	-3.0898	5.20877	45.5903	0.000396694	0.0512147
Maf	10.4363	11.1845	9.80008	31.1015	14.049	36.4801	-1.49178	7.31373	17.531	0.00503888	0.097908
6430548M08Rik	10.9056	10.8724	10.6094	33.7723	7.9104	32.4458	-1.31535	6.91468	6.33697	0.0431527	0.20927
Dpep1	0.967585	0.733339	0.569511	2.06282	2.65523	1.5554	-1.55612	1.85067	35.0946	0.000680907	0.0637072
Capn9	0.0101678	0.0635967	0.0509998	0.747301	0.0434036	0.719643	-3.65273	-0.426994	11.8766	0.0119954	0.128226
Map3k21	0.564799	0.579788	0.533427	1.97247	0.464711	1.3781	-1.30652	2.43022	6.88409	0.0370234	0.195053
Deup1	0.32618	0.428899	0.446198	0.98562	0.814856	0.998587	-1.32	1.19217	41.4816	0.000418366	0.0512147
Muc16	0.0503011	0.117982	0.18066	0.0507699	0.023858	0.0432435	1.44506	1.06019	8.0586	0.0268809	0.172429
Pde4a	0.53547	0.684384	0.568258	2.01239	0.828081	2.42068	-1.67336	3.21547	16.8882	0.0054413	0.100096
Acp5	0.290188	0.425401	0.444745	0.519218	1.38067	0.662534	-1.20422	0.368855	9.33806	0.0193806	0.152333
Aplp2	370.574	401.615	358.199	1007.78	407.058	937.245	-1.17103	11.7646	11.4002	0.0135951	0.135188
Kcnj5	0.272432	0.344074	0.227745	0.748479	0.313099	0.653892	-1.13744	1.06062	9.34132	0.019389	0.152333
Slc37a2	4.20846	6.3467	5.08417	11.3324	6.00929	12.6453	-1.05091	5.68544	11.0069	0.0146658	0.138089
Gramd1b	78.0478	47.9409	75.6405	20.859	40.6218	21.1944	1.20283	8.92779	16.2951	0.00601136	0.101302
Sc5d	22.6182	19.9041	23.5002	92.5498	27.8682	62.3849	-1.58525	7.69395	14.0767	0.00847847	0.114448
Odf3l1	0.112764	0	0.0628451	1.61411	0	1.15855	-4.1667	-0.461032	7.94166	0.0284967	0.17575
Rpp25	5.45063	7.68692	7.23858	12.364	14.7997	17.984	-1.24642	3.98181	43.67	0.000361357	0.0510884
Cyp11a1	427.372	466.783	415.773	1048.22	471.264	1064.14	-1.09303	11.6334	11.3372	0.0137595	0.136128
Ccdc33	0.643263	0.599922	0.579999	1.54431	1.24056	0.930142	-1.12468	2.32912	30.4765	0.00101809	0.0685363
Paqr5	0.0310383	0.198989	0.17644	0.661296	0.231864	0.576361	-1.94516	0.404536	8.84916	0.0223539	0.16016
Snap91	0.0806873	0.0988324	0.0921845	0.988376	0.160735	0.638625	-2.83647	1.72691	18.7853	0.00423223	0.093649
Mrap2	0.435003	0.323098	0.390923	0.969918	0.348171	1.44009	-1.39359	0.639856	7.43018	0.031289	0.182279
Nt5e	0.0684819	0.14724	0.152663	1.26773	0.127895	0.872968	-2.73779	1.9982	11.2175	0.0140793	0.136648
Cldn18	0.264399	0.241171	0.257868	1.30551	0.293919	1.14862	-1.97254	1.45626	13.0631	0.00965541	0.119289
Hemk1	3.40642	3.27383	3.2191	10.0458	3.28324	9.64729	-1.33333	4.35777	9.97494	0.0180592	0.147942
Sema3f	1.08155	0.8456	0.95547	2.26993	1.38102	1.98767	-1.07746	2.91458	22.853	0.00224862	0.0790215
Mst1	0.0976594	0.0509027	0.0997826	1.20076	0.0463202	1.28826	-3.49174	0.209743	10.4938	0.0162367	0.141662
Gpx1	114.805	108.75	106.681	429.767	107.466	351.831	-1.54768	8.2329	10.0679	0.0177136	0.146826
Ltf	2.41893	0.856611	0.618541	0.117504	0.546658	0.0974597	2.32252	1.39666	8.27092	0.0263428	0.171485
Trank1	6.04883	7.95514	7.62248	1.68359	5.52903	1.60279	1.22685	6.02942	6.77565	0.0383045	0.198087
Clasp2	3.0007	3.20088	3.09425	6.71168	3.60087	7.14613	-1.02068	6.12497	14.0602	0.00846875	0.114448
Ackr2	0.211934	0.147287	0.131237	0.362997	0.268056	0.358422	-1.12761	-0.281215	14.2951	0.00742408	0.110215
Clec3b	6.95278	6.26781	2.21323	1.06251	1.21464	1.71357	1.84259	1.67913	16.1169	0.00582405	0.100692
mt-Nd2	939.712	1011.73	899.769	2172.58	1467.17	1959.56	-1.079	10.5355	40.7814	0.000478136	0.0540788
Clcn5	1.07808	1.35733	1.28467	2.9275	1.81611	3.32915	-1.22737	4.52206	23.9343	0.00213994	0.0782591
Ebp	8.88297	10.3262	9.91304	26.482	11.0333	23.3214	-1.17662	5.14466	12.5052	0.0110904	0.124314
Syn1	0.706814	0.901637	0.71527	1.72036	1.33392	1.37027	-1.02893	1.92531	30.4854	0.00101724	0.0685363
Timp1	10.4482	10.2435	11.2993	41.3151	59.0841	32.1847	-2.13782	4.62918	115.673	1.95734e-05	0.0361209
Gm14569	0.0514751	0.0871982	0.103993	1.26817	0.160222	1.19809	-3.5454	1.54599	18.9874	0.00414184	0.093649
Smarca1	273.731	251.896	284.27	80.9918	156.12	74.1634	1.29727	10.1332	24.6668	0.00212779	0.0782019
Apln	11.9646	9.53117	10.8687	1.08782	4.04265	1.42367	2.24104	4.31899	23.3289	0.00245926	0.0812754
Xpnpep2	1.16737	1.1094	1.03899	0.407218	0.579942	0.168493	1.44825	1.85252	14.1501	0.00788077	0.112676
Rab33a	4.98108	5.66761	6.29034	2.29301	3.05371	2.25835	1.06508	2.2392	44.6718	0.000336041	0.0508582
Nsdhl	3.55314	3.94838	3.76144	14.9339	3.73676	12.7413	-1.59998	4.3862	10.4562	0.0163604	0.141963
Atp2b3	8.02552	9.89774	11.0428	0.992448	2.59767	1.58119	2.40661	4.74393	54.8463	0.000230537	0.0500512
Gk	0.370886	0.470898	0.545899	1.36386	0.517589	1.17729	-1.25556	2.56349	10.7215	0.0149517	0.13859
Nalf2	0	0.00981853	0.0629898	0.674094	0.107215	0.630783	-4.32947	0.0918436	16.5044	0.00573352	0.100692
Gdpd2	1.59231	1.84867	1.74515	2.63429	4.89327	2.48037	-1.02916	3.55432	17.389	0.00477693	0.0962546
Nap1l2	3.46519	6.01011	4.27859	46.1306	27.7136	52.0912	-3.30233	5.89405	98.5618	4.11112e-05	0.0361209
Acsl4	40.966	47.0012	38.5171	145.547	29.7754	141.769	-1.44746	8.68166	6.43099	0.0420477	0.206491
Adgrg2	0.237173	0.450852	0.334336	0.092169	0.178663	0.0849402	1.45795	0.312548	15.7214	0.00589113	0.100953
Egfl6	5.55532	5.2163	9.83451	1.61916	3.91361	1.58198	1.46161	3.61901	12.5096	0.0110817	0.124295
Gm28177	30.6118	26.8893	25.9391	62.1112	49.9408	73.6032	-1.25876	7.33228	54.1537	0.000207421	0.0500512
Gm9553	0	0.269743	0.144209	0.834387	1.15717	2.41937	-3.43044	-0.19647	18.238	0.00429015	0.093649
Gm29539	2.16955	3.4178	2.38214	1.01615	1.48594	1.05967	1.07771	0.572444	17.0958	0.00478205	0.0962546
Efhd1os	42.8799	50.8659	49.7522	145.305	61.4613	147.807	-1.41984	4.82023	16.2131	0.00608435	0.101822
Gm28188	7.90434	8.78201	5.99918	18.8953	17.0927	25.3285	-1.53868	1.76962	41.2823	0.000424339	0.0512147
Gm28187	1.2192	1.79853	1.11537	40.9379	6.35826	45.4827	-4.608	5.17978	33.7583	0.000918511	0.068061
Gm19705	1.16831	1.17676	0.923879	6.68406	2.33635	8.46678	-2.53946	3.07243	26.7745	0.00171536	0.0748688
Gm6652	0.963451	1.07609	0.843769	0.340982	0.734413	0.279324	1.03263	-0.347664	7.54898	0.0297796	0.17879
A830008E24Rik	0.24371	0.119769	0.267765	0.0460017	0.0928867	0.0423938	1.72961	-0.0350733	16.0438	0.00560313	0.100276
Ifi203-ps	0.873866	0.961017	0.826858	2.45042	2.28532	2.30939	-1.50235	2.08396	120.155	1.56082e-05	0.0342033
Hmga2-ps1	0.980537	1.63217	1.29565	4.04867	1.38396	3.10527	-1.24096	1.73987	8.55465	0.0238769	0.164373
Gm20655	0.0472323	0.209259	0.0592272	0.591573	0.235226	0.37743	-2.00644	-0.221322	10.2057	0.0163738	0.141963
BC048559	0.136217	0.136929	0.178944	0.755285	0.131524	0.65162	-1.89295	0.43094	9.13126	0.0209161	0.156472
4930483K19Rik	1.19054	1.42725	1.11137	5.35822	0.868194	4.50006	-1.6496	1.64423	6.85919	0.037393	0.195916
Gm47015	0.135908	0.205433	0.196933	1.50394	0.367432	2.24102	-3.04675	1.16693	20.2028	0.00345024	0.0901758
Gm48495	2.26513	1.65484	1.42794	0.367979	0.871814	0.423898	1.61712	-0.325051	18.1573	0.00410532	0.093649
Gm3571	0.32418	0.434498	0.271005	2.90657	0.296536	2.29092	-2.53706	0.324287	10.3995	0.016035	0.141223
Kcnmb4os1	2.08514	1.46722	2.86368	0.319786	1.36692	0.58941	1.44103	0.276444	8.01802	0.0266214	0.172228
Kcnmb4os2	0.95756	0.739183	1.25647	0.140135	0.543284	0.193716	1.70366	0.386429	12.1174	0.0110194	0.124232
Mir8104	14.8242	17.6703	17.4716	62.8154	15.8202	47.9016	-1.46076	1.63207	8.89364	0.022134	0.159421
Gm12002	0.092953	0.0983242	0.14627	0.325107	0.105033	0.23719	-1.10269	-0.297254	5.71268	0.0496082	0.224434
Gm12250	0.616516	0.587459	0.402648	0.763686	1.62428	1.27562	-1.27294	0.214979	14.7171	0.00692128	0.108143
Unc45bos	0.714175	1.44001	1.55542	0.388007	0.24068	0.32897	1.83512	0.0795195	23.3675	0.00211808	0.0782019
Gm11611	2.31383	3.06814	3.8531	4.66229	9.46225	5.40953	-1.1606	2.6827	15.4531	0.00635136	0.103902
Arhgap27os1	0.664818	0.228704	0.97815	1.27371	1.24869	1.31548	-1.14249	-0.110001	5.95371	0.046168	0.216467
Gm11695	2.53291	3.30055	3.32739	39.8417	2.31692	17.6701	-2.83044	2.3033	9.58504	0.0196106	0.152924
ENSMUSG00000121137	2.33282	3.918	3.55726	6.78424	5.8781	6.82204	-1.09094	4.07983	28.8532	0.00121164	0.0693483
Gm4755	0.0556367	0.0942479	0.0620141	0.513055	0.148436	0.430475	-2.46297	-0.639395	19.8344	0.00326938	0.0898529
Gm48508	0.0142043	0.0888441	0.0831206	0.445741	0.257696	0.745894	-3.02626	0.0366243	22.7462	0.00238533	0.0807633
Rn7s1	6.87262	2.68664	23.118	2.16208	0.698508	1.49438	2.7624	0.897993	10.2291	0.0171345	0.145153
ENSMUSG00002076451	28.7528	10.1435	98.1977	8.68692	2.6194	6.40449	2.80288	0.862937	9.68844	0.0191825	0.152225
Gm32219	1.57876	3.16498	1.59053	38.5221	4.66568	41.0051	-3.85161	4.84961	20.2915	0.00350906	0.0901758
4930474H06Rik	6.62254	7.49509	8.24628	29.1167	12.1909	27.0798	-1.72678	4.62808	24.6007	0.00214274	0.0782591
Gm33016	0.0725113	0	0.121234	1.85629	0	1.93144	-4.39723	-0.929107	9.05122	0.0218068	0.158116
D830013O20Rik	0	0.0118825	0.0254104	0.332595	0.0648769	0.560972	-4.67402	-0.700523	19.6545	0.00355061	0.0901758
Gm35189	1.77322	1.92146	1.06626	11.1495	2.62272	7.22095	-2.26045	1.82785	16.338	0.00586818	0.100953
4732463B04Rik	0.1172	0.052361	0.118971	0.64984	0.0536031	0.872827	-2.59838	0.0061271	7.97047	0.0280426	0.175108
Gm26698	0.270871	0.651624	0.348369	0.894748	1.06733	0.761145	-1.16806	-0.267722	10.3203	0.015651	0.140453
E330035G20Rik	0.476141	0.437413	0.368186	4.26623	0.139735	2.35535	-2.53103	2.54042	6.37143	0.0427433	0.208322
Gm47925	0	0.157945	0.16888	4.79628	0.107794	6.18816	-5.08462	0.0481683	12.9697	0.0102193	0.120415
9330199G10Rik	0	0	0	0.534955	0	0.883064	-9.36254	-0.117891	10.6287	0.0272304	0.173037
Gm5446	1.56537	1.5176	1.93673	3.20589	2.80651	5.36091	-1.28988	1.15507	18.1319	0.00412001	0.093649
Gm11398	2.76132	2.93852	2.24426	6.27087	2.94683	7.06329	-1.15393	0.449244	9.5434	0.018512	0.149642
Gm30489	0.787241	0.593515	0.752125	0.278618	0.240037	0.246068	1.36828	-0.189644	31.4551	0.000931052	0.068061
ENSMUSG00002075045	3.20153	3.33745	5.05539	16.7444	5.31473	18.6798	-1.93242	0.368408	14.0158	0.00794207	0.11283
H2af-ps2	1.30328	1.35861	2.05794	6.81629	2.16352	7.60416	-1.93242	0.368408	14.0158	0.00794207	0.11283
Gm48350	1.09602	0.969663	1.32613	5.50206	2.06228	6.05831	-2.12517	1.34392	23.1831	0.00228131	0.0792998
Gm48420	1.4318	1.47126	2.05189	4.96603	3.5362	7.84551	-1.83307	1.15783	26.881	0.00144544	0.072633
Gm2379	0.140505	0.346457	0.189739	0.714029	0.553639	0.797859	-1.69697	0.142697	20.6265	0.00295135	0.0862074
Gm17509	2.03595	2.26244	1.77975	19.1344	2.09552	16.1944	-2.74814	4.17004	12.9193	0.0103095	0.121107
Gm26660	1.26931	1.25901	1.24482	3.20407	1.09984	3.31611	-1.13325	3.65703	7.38364	0.0327129	0.185176
Gm49012	0.252067	0.394153	0.250231	5.07388	0.336252	2.72164	-3.29586	1.32537	12.7381	0.0106418	0.122267
ENSMUSG00000120050	0.161861	0.135589	0.154641	1.7663	0.172735	1.3902	-3.00931	0.535414	13.5869	0.00904043	0.116364
Rpph1	4.00108	0.601577	13.5078	0.0635407	0.164226	0.468458	4.49028	0.033452	12.0619	0.0120155	0.128285
Gm27222	4.42616	5.07847	4.85342	1.42409	0	1.53113	2.10122	0.344025	7.26595	0.0331299	0.186267
Gm31748	4.21381	3.51246	2.83729	1.55711	1.87225	1.17295	1.10943	1.9161	25.0901	0.00174669	0.0748688
Gm27223	6.52105	6.96678	5.38368	3.44514	2.80959	2.34268	1.03454	1.48058	25.1972	0.00172648	0.0748688
Gm21451	0.946422	1.01657	0.998218	0.248347	0.0849537	0.302915	2.07221	0.757147	25.1333	0.00173926	0.0748688
Gm37847	1.34449	1.17936	1.61739	0.446822	0.244968	0.162216	2.16754	0.345962	32.2019	0.000871037	0.0675671
Gm27175	2.18718	1.9317	2.74263	0.50172	0.172898	0.400721	2.51534	-0.258141	41.586	0.000415279	0.0512147
G930009F23Rik	0.444058	1.30704	0.706043	5.32083	1.75618	5.4999	-2.46413	2.88083	18.2289	0.00458011	0.0949072
Gm26684	0.206982	0.181562	0.15826	0.0958861	0.0592626	0.0729979	1.14515	0.366492	18.9707	0.003669	0.0904585
ENSMUSG00000120401	0.704841	0.810402	0.606556	1.9345	1.50439	1.56191	-1.33567	0.552676	35.1138	0.000679832	0.0637072
Gm18911	0.304471	0.952191	0.313266	1.76004	1.2997	2.65581	-1.95301	0.43689	13.7676	0.00834336	0.114182
Gm36329	1.85323	2.0929	1.96238	11.3251	7.99885	14.8561	-2.63868	2.05237	92.7008	3.56287e-05	0.0361209
ENSMUSG00002076913	1.33882	1.39566	3.54418	7.37072	11.9064	10.5286	-2.3145	-0.498266	28.7866	0.00119494	0.069137
ENSMUSG00002076173	82.2475	45.1141	148.672	33.0713	40.8995	35.0655	1.24342	1.86756	9.00694	0.0215117	0.157544
Gm31814	0	0	0.0130611	0.767686	0.0583572	0.725313	-6.73436	-0.125262	22.9409	0.00249142	0.0812754
Gm4524	8.45162	6.83075	7.99971	15.7767	11.0278	17.2562	-1.02828	4.61848	25.9801	0.00168107	0.0748688
ENSMUSG00000121093	16.0332	23.7421	18.2383	41.7661	37.628	36.7796	-1.10099	6.56576	50.9952	0.000233639	0.0500512
Mir6978	2.15308	2.69338	1.43992	24.8924	2.29772	23.5955	-3.12633	-0.696011	12.5461	0.0105033	0.121647
Gm36201	2.43814	3.38138	3.75952	1.00316	1.49864	1.03594	1.34989	2.627	39.7196	0.000475238	0.0540788
Gm49880	1.73916	2.48858	2.00252	0.216786	0.910488	0.299676	2.09334	-0.0272502	18.1541	0.00410716	0.093649
ENSMUSG00000117226	0.837715	1.20076	0.875381	0.080709	0.327798	0.106256	2.46943	0.0431914	25.8051	0.00161745	0.07462
4930511M06Rik	0.67593	0.707689	0.909004	0.257252	0.457894	0.272861	1.13424	1.19805	20.0465	0.00318005	0.0888862
A330094K24Rik	7.73438	10.32	7.23057	20.9646	7.74625	18.8655	-1.02731	4.64106	6.88471	0.0372128	0.195449
Gm31621	0.555882	0.599463	0.456688	3.78322	0.450034	2.91028	-2.27449	1.97573	9.86369	0.0184848	0.149642
A930001C03Rik	0.740496	0.8339	0.829162	2.17674	0.949743	2.12493	-1.24263	2.24938	13.4165	0.00892884	0.115826
Neat1	30.0542	53.6391	30.1312	127.086	88.3973	143.59	-1.76429	10.7372	33.0056	0.00097698	0.0683534
ENSMUSG00002076852	92.8514	152.639	100.84	397.655	265.732	404.196	-1.72994	5.19684	42.8755	0.000446508	0.05289
ENSMUSG00002075794	277.805	484.294	304.053	1165.68	804.634	1273.28	-1.71151	6.33713	36.4463	0.000743708	0.0651099
ENSMUSG00002076763	1011.18	1754.5	1054.2	4056.06	2869.75	4657.24	-1.70711	8.32346	34.4246	0.000870532	0.0675671
Gm36043	0.135063	0.247748	0.256215	0.892287	0.421322	1.47462	-2.23589	1.5066	19.0808	0.00384911	0.0913292
4931408D14Rik	0.0907955	0.1893	0.0126504	1.76202	0.0968954	2.04994	-3.84456	1.29115	10.2649	0.0170093	0.14484
Gm47938	1.13176	1.07842	1.09395	6.98042	1.77395	17.4955	-3.1182	1.86134	14.8915	0.0074396	0.110342
ENSMUSG00000120608	2.25948	1.89672	2.44557	7.89567	3.17273	9.06838	-1.72848	2.25549	17.9297	0.00450037	0.0944861
Gm13267	1.54637	1.69262	1.62177	0.951946	0.540084	0.684711	1.04253	0.0888126	14.4664	0.00721438	0.109291
Fcnaos	1.25989	0.9969	0.875575	0.26324	0.340182	0.404324	1.52693	0.19384	32.4179	0.000854622	0.0674882
Gm13441	2.71088	2.69453	2.77568	1.2842	1.1886	1.00756	1.13424	1.19471	47.1127	0.000286788	0.0500512
Gm13442	106.991	106.458	95.0431	40.7836	42.1554	41.2476	1.21468	5.56089	247.198	1.5003e-06	0.0131509
Idi1-ps1	8.68407	7.2104	8.33956	51.059	4.02102	42.3026	-2.13644	3.85242	6.79694	0.0380881	0.197663
4631405J19Rik	0.0955858	0.186832	0.102737	0.654036	0.123866	0.5248	-1.87089	0.131525	8.59127	0.023639	0.1638
Gm13966	0.590026	0.738089	0.542568	1.85154	1.00746	1.9982	-1.4868	-0.00112046	18.2929	0.00402807	0.0930969
ENSMUSG00002075710	13.3882	13.9566	10.9257	39.7493	12.9269	35.904	-1.33222	0.778312	9.17569	0.0202182	0.153911
E130215H24Rik	1.93433	2.51375	1.90111	6.97236	2.06428	4.35663	-1.19316	1.68019	7.28093	0.0326768	0.18517
Acss2os	1.59992	2.01361	1.89205	6.54166	1.16603	7.15712	-1.55937	1.17315	6.08999	0.0458914	0.216095
Gm14221	0.648684	0.701084	0.590128	1.35498	1.22164	1.56814	-1.19776	1.42723	42.9875	0.000376583	0.0511605
Gm45447	0.639124	0.616642	0.579759	0.269511	0.391822	0.206978	1.00163	-0.242664	13.1623	0.00903107	0.116329
Gnasas1	0.413112	0.50581	0.319285	0.186667	0.199637	0.136435	1.15369	-0.060824	17.0877	0.00478775	0.0962546
Gm14341	2.75994	1.87012	2.92249	0.63817	0.903243	0.896181	1.52942	0.185775	30.8624	0.000982548	0.0683534
Gm43549	1.73411	0.721169	2.5292	0.548442	0.807182	0.561587	1.2882	1.61019	8.40349	0.0247434	0.16699
Gm22935	10.1484	8.11898	4.93243	59.2493	6.80038	41.311	-2.34384	1.26393	9.40792	0.0203736	0.154285
Gm43401	2.80337	1.89955	2.656	0.617345	0.930753	1.13785	1.34052	-0.525374	16.7802	0.00501089	0.097908
Gm20632	16.9702	19.0164	16.9934	90.2147	16.8799	92.1366	-2.03373	6.72223	11.0396	0.0145726	0.137795
ENSMUSG00002076697	145.136	164.508	148.093	787.573	158.303	818.932	-2.06953	5.72621	12.093	0.0119473	0.128011
Gm20633	0.719619	0.813436	0.521852	1.99043	0.675438	1.86072	-1.25865	1.68973	8.22972	0.0257912	0.169978
Gm20634	0.880168	0.856942	0.52755	2.37255	0.779796	2.31917	-1.3938	1.98373	8.9287	0.0220115	0.159029
ENSMUSG00002076967	3.37939	2.36402	1.1895	14.1005	3.60643	14.4836	-2.35391	-0.0297473	13.6361	0.00859698	0.114526
Kcnd3os	0.888919	0.680809	0.788606	0.269661	0.503359	0.17948	1.24566	-0.369344	10.9625	0.0137084	0.135851
Gm5857	3.4851	3.77578	2.33075	1.6857	1.38143	0.83358	1.20325	0.188783	12.9143	0.00944183	0.118316
Gm43618	1.73544	3.35872	1.92049	33.4614	10.2696	31.0157	-3.52747	5.61568	42.4728	0.000484831	0.0541374
AI838599	0.931359	0.981452	0.880142	0.310515	0.549439	0.400627	1.0621	1.52221	25.2996	0.00170747	0.0748688
Gm11843	1.90585	3.7026	3.42787	4.14928	9.67639	4.17548	-1.05748	0.961317	6.82573	0.0362075	0.19303
4930480G23Rik	2.57509	1.10702	1.8015	0	0.0664191	0	6.46614	1.51926	51.2329	0.000275876	0.0500512
Gm3883	0.516898	0.463563	0.381274	0.219706	0.178467	0.17355	1.14461	0.102687	22.8189	0.00225765	0.0790215
Gm46851	0.152834	0.0238983	0.0766585	2.17083	0.130481	4.26867	-4.87217	0.991253	14.2633	0.0082244	0.113978
ENSMUSG00000120418	0.0406039	0.349203	0.152746	1.30771	2.20992	0.973388	-3.05879	0.0760882	24.937	0.00185558	0.0758278
Gm12610	0.0676445	0.0644966	0.0427564	0.167584	0.0686676	0.172019	-1.3443	0.609636	10.4658	0.0152	0.139514
Gm830	0.221563	0.503441	0.138915	2.36716	3.06644	1.19087	-3.00546	2.17673	30.4811	0.0011787	0.068916
Gm13010	0.177863	0	0	7.68674	0.442895	1.71457	-6.01616	0.585179	15.2339	0.00705312	0.108798
AI507597	1.53407	0.894464	1.08681	2.72693	1.2764	3.08691	-1.13754	0.804506	8.17349	0.0254902	0.168821
ENSMUSG00000120844	0.27186	0.27328	0.422066	1.29892	0.341932	0.967979	-1.55197	0.67426	9.24806	0.0202494	0.153948
Gm5106	15.9709	64.7637	16.8274	143.512	43.8073	145.994	-1.88863	6.62621	6.81755	0.0378801	0.197057
G630022F23Rik	0.0879751	0.0634915	0.0792018	0.307368	0.0649976	0.298712	-1.68006	-0.715394	7.87072	0.0274724	0.173682
4931431C16Rik	0.700005	0.554309	0.60769	2.01583	0.622528	2.15142	-1.48784	1.66097	9.92883	0.0176202	0.14651
Gm42793	0.882211	0.827697	0.819446	1.32755	3.68223	2.20815	-1.58853	1.05187	20.1916	0.00312072	0.08867
9530046B11Rik	1.27286	0.945418	0.780322	0.140152	0.61127	0.48435	1.19822	-0.243992	6.04117	0.0449977	0.213782
Tbx3os1	4.94541	4.37192	6.46364	1.42524	2.54506	1.50928	1.44238	3.77099	35.5438	0.000704991	0.0637072
Gm42838	6.76527	10.6224	9.81543	25.9486	10.8595	30.8493	-1.42985	2.84024	11.8045	0.0123791	0.129556
Gm43197	0.209056	0.230314	0.357472	0.557156	0.53747	0.506227	-1.09897	0.115753	17.1746	0.00472703	0.0958654
Gm5873	0.368406	0.57607	0.307976	4.22123	0.491446	4.73128	-3.03167	1.03018	13.2504	0.00973638	0.119625
ENSMUSG00002076777	64.5342	71.3707	42.4211	13.4371	30.9031	17.8402	1.44433	1.82745	18.918	0.00373559	0.0907663
ENSMUSG00002075963	79.8144	89.1075	56.5346	18.9938	47.076	26.6481	1.20542	2.90734	13.2978	0.00919586	0.117331
Lncpint	0.244995	0.289547	0.235768	0.675179	0.413462	0.754476	-1.36848	1.95419	25.9065	0.00160014	0.0744087
2210408F21Rik	0.518415	0.674775	0.573803	1.51633	0.79123	1.59136	-1.25348	3.03772	17.5918	0.00467671	0.0954592
Mir704	33.7893	42.8667	44.5021	75.5499	100.694	93.8841	-1.24921	2.35517	56.7268	0.000163772	0.0500512
Gm44186	0.044595	0.341688	0.059648	0.81019	0.304582	0.678771	-2.08262	0.148211	7.23389	0.03322	0.186347
Gm45053	1.37507	1.08277	0.952459	2.8632	0.98529	2.62369	-1.04587	2.08614	6.22131	0.0436347	0.210326
ENSMUSG00000121008	0.171324	0.169668	0.15277	1.89584	0.670392	1.54723	-3.16965	0.813572	50.0156	0.000241123	0.0500512
0610040F04Rik	4.14412	2.57954	2.32866	10.1536	2.87525	13.2149	-1.6611	3.70855	8.49553	0.0249958	0.167894
Gm44081	1.98498	2.23837	2.45716	0.504373	1.34433	0.581019	1.40167	0.00446799	14.1185	0.00764851	0.111353
Gm44148	3.53397	2.31088	2.20229	4.03267	7.40565	6.01469	-1.20925	0.738237	16.3682	0.00533161	0.0991554
Mug-ps1	0.403078	0.407831	0.380567	1.81313	0.536431	1.64206	-1.86438	2.21903	16.467	0.00558012	0.100276
Gm44366	1.4931	2.27778	1.46129	0.601469	0.54409	0.942303	1.20566	-0.207977	12.7149	0.00979	0.119815
Gm15543	13.7861	19.5895	15.5188	34.6057	21.8738	36.2493	-1.03137	4.01664	17.6538	0.00465035	0.0953194
Gm15767	0.538944	1.36042	0.617885	11.1393	1.84049	7.99223	-3.16752	2.71399	18.5146	0.00440816	0.0936864
Gm4673	3.85377	8.40546	6.60459	14.8515	13.6089	15.1343	-1.3085	5.55752	23.4935	0.00237246	0.0806039
A230077H06Rik	0.192455	0.198179	0.172659	0.0814036	0.0951782	0.0428681	1.28143	-0.482016	15.5776	0.00602575	0.101302
Gm32633	0.25196	0.196992	0.175525	2.41014	1.41166	3.69121	-3.70298	0.759839	67.9329	9.41818e-05	0.0460708
Gm20684	4.26309	4.59558	3.50982	1.49354	1.93009	1.22893	1.32459	0.147148	29.0866	0.00116079	0.0688173
Gm44570	1.3148	2.35036	1.71221	5.33609	3.43378	6.22994	-1.58712	3.69456	26.9458	0.00155813	0.074195
Gm16638	1.39219	1.65301	1.16817	2.9128	1.3693	4.02258	-1.09515	4.33382	7.55209	0.0313576	0.182332
Gm20663	1.19101	1.57895	0.995644	2.523	2.5973	4.17733	-1.40509	0.129582	18.9434	0.00368262	0.0904852
Gm45819	0.644816	0.89869	0.527328	0.324127	0.239352	0.309374	1.13339	-0.151401	14.0218	0.00777523	0.112186
ENSMUSG00002075544	26.7764	22.9702	14.3011	40.2319	33.7348	73.587	-1.31937	1.2745	11.6049	0.0121675	0.128842
Gm31135	0.0765598	0.365131	0.256007	29.9364	2.22233	19.6703	-6.29944	4.88904	31.3714	0.00112184	0.0685945
Gm2448	0	0.0686595	0.220239	28.283	0.468588	12.1302	-7.14782	2.03762	18.0235	0.00470922	0.0957742
Gm26714	13.3626	11.5374	11.1583	31.0717	17.9481	30.1021	-1.24342	5.01839	27.0248	0.00154583	0.0740458
Gm17484	1.70529	1.8916	2.03285	5.15507	2.01695	5.88926	-1.33193	3.67366	11.0402	0.014571	0.137795
Gm16178	0.83388	0.992114	0.545555	3.2036	0.696444	3.7801	-1.82252	0.290516	8.34241	0.0251051	0.168048
Gm10638	0.666694	0.647067	0.422806	1.87317	0.760552	2.19865	-1.59631	1.8672	13.5809	0.00875708	0.115081
Gm15655	54.1665	49.1534	46.3075	123.367	55.6028	134.07	-1.1797	5.11558	11.992	0.0121705	0.128842
4732419C18Rik	0.433587	0.667397	0.605996	2.29381	0.672384	1.753	-1.58267	2.01232	11.6713	0.0124188	0.129669
Gm45866	0.614587	1.20127	0.834886	4.72638	0.614884	4.38492	-1.9932	0.505816	7.47715	0.0312359	0.182279
Gm45865	0.337657	0.426451	0.434263	2.16637	0.19403	2.13483	-2.03521	-0.023864	6.62645	0.0389769	0.199379
Gm31718	0.253172	0.257322	0.338631	2.17434	0.418781	2.31209	-2.65267	0.990672	16.5884	0.0054809	0.100161
A630001O12Rik	0.494951	0.606843	0.55482	6.73482	0.408157	6.02684	-3.11685	2.51108	11.2079	0.0141053	0.136648
1700110K17Rik	30.7052	19.489	30.5588	9.38548	16.8172	9.24903	1.10427	4.29564	16.5261	0.00550441	0.100229
Gm16130	1.254	0.932434	1.03364	4.64192	2.15242	2.17564	-1.58747	2.5472	20.2971	0.00326999	0.0898529
ENSMUSG00000121050	0.854999	0.70961	0.626784	2.19423	0.701877	2.02214	-1.2904	1.20852	8.38593	0.0247068	0.166911
Gm7265	0.0770976	0.109596	0.058592	2.54092	0.164554	3.14174	-4.68681	1.9284	18.5003	0.00441654	0.0936864
ENSMUSG00000121068	126.876	120.29	118.067	475.281	118.689	388.858	-1.54702	8.23028	10.0462	0.0177933	0.147031
Gm39465	0.0825422	0.0860465	0.0794578	0.530853	0.106773	0.462569	-2.27248	1.22403	14.9169	0.00707967	0.108994
mt-Ti	6.75879	9.4561	6.24489	14.688	14.4257	19.7627	-1.21872	-0.191934	17.9947	0.00420047	0.093649
mt-Tc	273.343	307.917	264.57	728.473	372.67	512.279	-1.04011	4.78295	16.5905	0.00547751	0.100161
mt-Tr	44.7586	48.8224	45.5641	93.5974	81.2786	120.045	-1.18872	2.3336	38.9498	0.000503235	0.0550099
mt-Ts2	20.3849	19.5156	19.1278	40.8825	26.638	42.4253	-1.00804	0.791458	16.2691	0.00541274	0.0997799
mt-Tt	5.49516	8.8791	4.59379	22.0847	14.0744	15.8917	-1.54873	-0.234997	19.4168	0.00345511	0.0901758
